# Supplementary material for: Degradome Analysis of Tomato and Nicotiana benthamiana Plants Infected with Potato Spindle Tuber Viroid
Source: Int J Mol Sci. 2021 Apr 2;22(7):3725. doi: 10.3390/ijms22073725 (PMC8038209; doi:10.3390/ijms22073725)
Supplement: Supplementary file 1 [file ijms-22-03725-s001.zip]

Archive with 21 entries (18 files):
- Supplementary material/
- Supplementary material/.DS_Store
- __MACOSX/
- __MACOSX/Supplementary material/
- __MACOSX/Supplementary material/._.DS_Store
- Supplementary material/Supplementary figures S1 to S6.pdf
- __MACOSX/Supplementary material/._Supplementary figures S1 to S6.pdf
- Supplementary material/Table S1.xlsx
- __MACOSX/Supplementary material/._Table S1.xlsx
- Supplementary material/Table S10 .xlsx
- __MACOSX/Supplementary material/._Table S10 .xlsx
- Supplementary material/Table S11.xlsx
- __MACOSX/Supplementary material/._Table S11.xlsx
- Supplementary material/Table S2 to S5.xlsx
- __MACOSX/Supplementary material/._Table S2 to S5.xlsx
- Supplementary material/Table S6.xlsx
- __MACOSX/Supplementary material/._Table S6.xlsx
- Supplementary material/TAble S7  and Table S8.xlsx
- __MACOSX/Supplementary material/._TAble S7  and Table S8.xlsx
- Supplementary material/Table S9.xlsx
- __MACOSX/Supplementary material/._Table S9.xlsx
