# Supplementary material for: Degradome Analysis of Tomato and Nicotiana benthamiana Plants Infected with Potato Spindle Tuber Viroid
Source: Int J Mol Sci. 2021 Apr 2;22(7):3725. doi: 10.3390/ijms22073725 (PMC8038209; doi:10.3390/ijms22073725)
Supplement: Supplementary file 1 [file ijms-22-03725-s001.zip › Supplementary material/Table S1.xlsx]

## Sheet: miRNA targets tomato
Table S1 mRNA targets of conserved miRNAs identified by degradome analysis in tomato.
							Mock T1				Mock T2				PSTVd-infected T3				PSTVd-infected T4
miRNA family	TARGET ID	reference target prediction	Cleavage positon	miRNA	Alignment	target mRNA	Category	fragment abundance	Weighted Fragment Abundance	Normalised Weighted Fragment Abundance	category	fragment abundance	Weighted Fragment Abundance	Normalised Weighted Fragment Abundance	category	fragment abundance	Weighted Fragment Abundance	Normalised Weighted Fragment Abundance	category	fragment abundance	Weighted Fragment Abundance	Normalised Weighted Fragment Abundance	Fold Change (PSTVd-infected/Mock)	log2 Fold Change	p val	p adj	Arabidopsis homolog		Target description
mir156	Solyc02g077920.2.1	Moxon et al., 2008; Karlova et al. 2013; Luan et al., 2014; Zheng et al., 2017	840	5' TTGACAGAAGATAGAGGGCAC 3'	||||||||||||||||o|||	3' CCTTAACTGTCTTCTATCTCTCGTACGAATTG 5'	2	11	11	0.257133	2	15	15	0.369142	2	45	45	1.17611	2	37	37	0.649805	3.00062	1.58526	0.0398007	0.677914	AT2G33810.1	SPL3	squamosa promoter binding protein-like 3
mir156	Solyc03g114850.2.1	Zhou et al. 2016, Luan et al., 2014	1481	5' TGACAGAAGAGAGTGAGCAC 3'	||||||||||||| |||||	3' CTCTACTGTCTTCTCTCTCTCGTAACGACCTT 5'	0	82	41	0.958403	0	72	36	0.885941	0	96	48	1.25451	0	302	151	2.6519	2.15417	1.10714	0.0884235	0.677914	AT1G69170.1	SPL-like	Squamosa promoter-binding protein-like (SBP domain) transcription factor family protein
mir156	Solyc04g045560.2.1	Moxon et al., 2008; Zhou et al. 2016, Karlova et al. 2013; Luan et al., 2014	799	5' TTGACAGAAGATAGAGAGC 3'	||||||||||| |||||||	3' AGTAAACTGTCTTCTCTCTCTCGTGCTCCATT 5'	0	51	51	1.19216	0	59	59	1.45196	0	83	83	2.16926	0	98	98	1.7211	1.5095	0.594067	0.361722	0.853293	AT5G43270.1	SPL2	squamosa promoter binding protein-like 2
mir156	Solyc05g012040.2.1	Zhou et al. 2016, Karlova et al. 2013; Luan et al., 2014	1429	5' TGACAGAAGAGAGTGAGCAC 3'	||||||||||||| ||||||	3' CCCGACTGTCTTCTCTCTCTCGTGTTCTCCTC 5'	0	51	51	1.19216	0	51	51	1.25508	0	65	65	1.69882	0	171	171	3.00315	1.957	0.968644	0.0870153	0.677914	AT1G69170.1	SPL-like	Squamosa promoter-binding protein-like (SBP domain) transcription factor family protein
mir156	Solyc05g015510.2.1	Zhou et al. 2016, Karlova et al. 2013; Luan et al., 2014; Zheng et al., 2017	2961	5' TGACAGAAGAGAGTGAGCAC 3'	||||||||||||| ||||||	3' ATCAACTGTCTTCTCTCTCTCGTGCTCCTTTA 5'	0	51	51	1.19216	0	39	39	0.959769	0	74	74	1.93404	0	139	139	2.44116	2.07706	1.05455	0.0795739	0.677914	AT5G43270.1	SPL2	squamosa promoter binding protein-like 2
mir156	Solyc05g015840.2.1	Zhou et al. 2016, , Karlova et al. 2013; Luan et al., 2014	760	5' TTGACAGAAGATAGAGAGC 3'	|||||||||| |||||||	3' CGACTACTGTCTTCTCTCTCTCGTGCTAGTCT 5'	0	261	261	6.10106	0	230	230	5.66018	0	309	309	8.07593	0	271	271	4.75938	1.12257	0.166805	0.881218	1	AT5G50670.1	SPL-like	Squamosa promoter-binding protein-like (SBP domain) transcription factor family protein
mir156	Solyc10g078700.1.1	Zhou et al. 2016, Karlova et al. 2013; Luan et al., 2014, Zheng et al., 2017	775	5' TTGACAGAAGATAGAGAGC 3'	||||||||||| |||||||	3' GCTAAACTGTCTTCTCTCTCTCGTGGTGAACT 5'	0	70	70	1.6363	0	24	24	0.590627	0	20	20	0.522714	0	12	12	0.210747	0.339824	-1.55714	0.143711	0.748511	AT2G42200.1	SPL9	squamosa promoter binding protein-like 9
mir156	Solyc12g038520.1.1	Luan et al., 2014	981	5' TGACAGAAGAGAGTGAGCAC 3'	||||||||||||| ||||||	3' CTCTACTGTCTTCTCTCTCTCGTGTCGGTCTC 5'	0	82	41	0.958403	0	72	36	0.885941	0	96	48	1.25451	0	302	151	2.6519	2.15417	1.10714	0.0884235	0.677914	AT1G69170.1	SPL-like	Squamosa promoter-binding protein-like (SBP domain) transcription factor family protein
mir157	Solyc02g077920.2.1	Zhou et al. 2016, Karlova et al. 2013; Zheng et al., 2017	839	5' TGACAGAAGATAGAGAGCAC 3'	|||||||||||||||||||	3' CTTAACTGTCTTCTATCTCTCGTACGAATTGG 5'	0	43	43	1.00515	0	99	99	2.43634	0	174	174	4.54761	0	136	136	2.38847	2.07514	1.05321	0.211536	0.748511	AT2G33810.1	SPL3	squamosa promoter binding protein-like 3
mir157	Solyc04g045560.2.1	Zhou et al. 2016, Karlova et al. 2013	799	5' TTGACAGAAGATAGAGAGCAC 3'	||||||||||| |||||||||	3' AGTAAACTGTCTTCTCTCTCTCGTGCTCCATT 5'	0	51	51	1.19216	0	59	59	1.45196	0	83	83	2.16926	0	98	98	1.7211	1.5095	0.594067	0.361722	0.853293	AT5G43270.1	SPL2	squamosa promoter binding protein-like 2
miR159	Solyc01g009070.2.1	Zhou et al. 2016,Karlova et al. 2013	967	5' TTTGGATTGAAGGGAGCTCTA 3'	|||||||o||| |||||||o|	3' CTGGAAACCTAGCTTACCTCGAGGTTAGAGAA 5'	0	84	84	1.96356	0	37	37	0.91055	0	58	58	1.51587	0	80	80	1.40498	1.04115	0.0581809	0.976444	1	AT3G60460.1	MYB-like	myb-like HTH transcriptional regulator family protein
miR159	Solyc01g090530.1.1	Zhou et al. 2016,Karlova et al. 2013	96	5' TTGGATTGAAGGGAGCTCCA 3'	o||||o||||||| | |||	3' CTTTGACCTGACTTCCC-CAAGGGACACTCTT 5'	1	4	4	0.0935028	1	3	3	0.0738284	4	1	1	0.0261357	0	8	8	0.140498	1.00667	0.00958754	0.992782	1	AT2G31070.1	TCP10	TCP domain protein 10
miR159	Solyc02g077250.2.1	This study	908	5' TTGGATTGAAGGGAGCTCCA 3'	o||||o||||||| | |||	3' CTTTGACCTGACTTCCC-CAAGGGATACTCTT 5'	0	18	9	0.210381	0	26	13	0.319923					0	23	11.5	0.201966	0.382748	-1.38553	0.264356	0.834402	AT3G15030.1	TCP4	TCP family transcription factor 4
miR159	Solyc05g012840.1.1	This study	626	5' TTTGGACTGAAGGGAGCTCTA 3'	|||||| |||||||||||| |	3' CATGAAACCTCACTTCCCTCGAGCTCGAAGAA 5'	0	18	9	0.210381	0.03	26	13	0.319923	0.04	12	6	0.156814	0	23	11.5	0.201966	0.691042	-0.533155	0.541416	0.952362	AT3G11440.1	MYB65	myb domain protein 65
miR159	Solyc06g073640.2.1	Karlova et al. 2013	1054	5' TTGGATTGAAGGGAGCTCCA 3'	|||||o||||||| | |||	3' TTTTAACCTGACTTCCC-CAAGGGAAACTCAT 5'	0	749	749	17.5084	0	730	730	17.9649	0	354	354	9.25203	0	997	997	17.5096	0.767979	-0.380861	0.588862	0.952362	AT3G15030.1	TCP4	TCP family transcription factor 4
miR160	Solyc06g075150.2.1	Zhou et al. 2016, Karlova et al. 2013; Zheng et al., 2017	1502	5' TGCCTGGCTCCCTGTATGCCA 3'	||||||||||||||||||||	3' TTGTACGGACCGAGGGACATACGGACGTCATT 5'	0	34	34	0.794774	0	25	25	0.615237	0	48	48	1.25451	0	49	49	0.860552	1.54095	0.623821	0.406246	0.869178	AT4G30080.1	ARF16	auxin response factor 16
miR160	Solyc09g007810.2.1	Zheng et al., 2017	1608	5' TGCCTGGCTCCCTGTATGCCA 3'	||||||||||||||o||||||	3' TCGTACGGACCGAGGGACGTACGGTCGTCCCC 5'	0	32	32	0.748022	0	31	31	0.762893	0	28	28	0.731799	0	82	82	1.44011	1.46285	0.548778	0.339627	0.853293	AT4G30080.1	ARF16	auxin response factor 16
miR160	Solyc11g013470.1.1	Moxon et al, 2008; Zhou et al. 2016, Karlova et al. 2013; Zheng et al., 2017	554	5' TGCCTGGCTCCCTGTATGCCA 3'	||||||||||||||o|||||	3' TAGTACGGACCGAGGGACGTACGGGCGTCCTT 5'	0	102	102	2.38432	0	75	75	1.84571	0	65	65	1.69882	0	109	109	1.91429	0.873508	-0.195107	0.763314	1	AT1G77850.1	ARF17	auxin response factor 17
miR160	Solyc11g069500.1.1	Hendelman et al, 2012; Karlova et al., 2013; Zhou et al. 2016, Zheng et al., 2017	1313	5' TGCCTGGCTCCCTGAATGCCA 3'	|||||||||||||| |||||	3' TCGTACGGACCGAGGGACATACGGACGTCACT 5'	2	43	43	1.00515	0	23	23	0.566018	2	29	29	0.757935	2	51	51	0.895676	1.07585	0.105472	0.885407	1	AT2G28350.1	ARF10	auxin response factor 10
miR164	Solyc07g066330.2.1	Karlova et al. 2013	762	5' TGGAGAAGCAGGGCACGTGCA 3'	|||||||o||||||||||||	3' CAACACCTCTTTGTCCCGTGCACGAGGAAGAA 5'	0	44	44	1.02853	0	7	7	0.172266	0	171	171	4.4692	0	606	606	10.6427	12.7876	3.67667	0.00243795	0.224292	AT5G53950.1	ANAC098	NAC (No Apical Meristem) domain transcriptional regulator superfamily protein
miR164	Solyc02g065400.2.1	This study	680	5' TGGAGAAGCAGGGCACGTG-CT 3'	||||||||||| ||||||| ||	3' ATTAACCTCTTCGTCACGTGCACCGATCCGCT 5'	2	56	56	1.30904	2	41	41	1.00899	2	30	30	0.784071	2	26	26	0.456619	0.550616	-0.860882	0.157843	0.748511	AT5G61430.1	ANAC100	NAC domain containing protein 100
miR164	Solyc03g115850.2.1	Moxon et al, 2008; Karlova et al. 2013	703	5' TGGAGAAGCAGGGCACGTGCA 3'	||||||||||| |||||||	3' TTTAACCTCTTCGTCACGTGCACCGACCTAAA 5'	2	26	26	0.607768	2	18	18	0.44297	2	25	25	0.653392	2	74	74	1.29961	1.89133	0.919401	0.146617	0.748511	AT5G61430.1	ANAC100	NAC domain containing protein 100
miR164	Solyc06g069710.2.1	Karlova et al. 2013	634	5' TGGAGAAGCAGGGCACGTGC 3'	||||||||||| |||||||	3' TTTAACCTCTTCGTCACGTGCACCGACCTAAA 5'	0	9	9	0.210381	0	6	6	0.147657	0	20	20	0.522714	0	91	91	1.59817	6.00802	2.58689	0.0533358	0.677914	AT5G61430.1	ANAC100	NAC domain containing protein 100
miR167	Solyc02g037530.2.1	Zhou et al. 2016,	2291	5' TGAAGCTGCCAGCATGATCTA 3'	|||||||||||| ||||||	3' TTTATGTTCGACGGTCGGACTAGAAACTCCCA 5'	0	737	368.5	8.61394	0	526	263	6.47229	0	670	335	8.75545	0	602	301	5.28625	0.957214	-0.0630862	0.793199	1	AT5G37020.1	ARF8	auxin response factor 8
miR167	Solyc03g031970.2.1	Zhou et al. 2016,	2294	5' TGAAGCTGCCAGCATGATCTA 3'	|||||||||||| ||||||	3' TTTATGTTCGACGGTCGGACTAGAAACTCCCA 5'	0	737	368.5	8.61394	0	526	263	6.47229	0	670	335	8.75545	0	602	301	5.28625	0.957214	-0.0630862	0.793199	1	AT5G37020.1	ARF8	auxin response factor 8
mir169	Solyc01g006930.2.1	Karlova et al. 2013	1328	5' TAGCCAAGGATGACTTGCCCA 3'	|||||||||||| o||||||	3' ACGATTCGGTTCCTACTTGACGGGTACTATCG 5'	2	7	7	0.16363	2	8	8	0.196876	2	4	4	0.104543	2	5	5	0.0878114	0.547126	-0.870054	0.477791	0.952362	AT5G06510.1	NF-YA10	nuclear factor Y, subunit A10
mir169	Solyc01g008490.2.1	This study	1068	5' TAGCCAAGGATGAGTTGCCTG 3'	||||||||||||o|||||	3' ATTTTTCGGTTCCTACTTAACGGTGGTCCGAA 5'	0	77	77	1.79993	0	49	49	1.20586	0	19	19	0.496578	0	30	30	0.526869	0.348398	-1.52119	0.0220988	0.677914	AT5G12840.2	NF-YA1	nuclear factor Y, subunit A1
mir169	Solyc01g087240.2.1	Karlova et al. 2013	1171	5' TAGCCATGGATGAATTGCCTG 3'	||||| |o||||||||||||	3' TTGGTTCGGTTCTTACTTAACGGACTCGTATC 5'	0	1141	1141	26.6717	0	1474	1474	36.2743	0	722	722	18.87	0	1062	1062	18.6511	0.610322	-0.712358	0.195361	0.748511	AT3G20910.1	NF-YA9	nuclear factor Y, subunit A9
mir169	Solyc08g062210.2.1	Karlova et al. 2013	1111	5' TAGCCAAGGATGACTTGCCTT 3'	||||||||||||| o||||	3' TTGTATCGGTTCCTACTTGACGGCTAATAGGT 5'	0	932	932	21.7861	0	1235	1235	30.3927	0	1333	1333	34.8389	0	3098	3098	54.408	1.74402	0.802419	0.113938	0.748511	AT1G17590.1	NF-YA8	nuclear factor Y, subunit A8
miR171	Solyc01g090950.2.1	Moxon et al, 2008; Karlova et al. 2013; Zhou et al. 2016, Luan et al., 2014, Zheng et al., 2017	1578	5' TTGAGCCGTGCCAATATCACT 3'	||||||||o||||||||| ||	3' CACTAACTCGGCGCGGTTATAGGGAACGCGCT 5'	0	32	32	0.748022	0	30	30	0.738284	0	26	26	0.679528	0	41	41	0.720054	0.963528	-0.0536021	0.968701	1	AT4G00150.1	GRAS transcription factor	GRAS family transcription factor
miR171	Solyc08g078800.1.1	Zhou et al. 2016,, Karlova et al. 2013; Luan et al., 2014, Zheng et al., 2017	404	5' TTGAGCCGTGCCAATATCACT 3'	||||||||o|||||||||| |	3' AACTAACTCGGCGCGGTTATAGTAAACGCGCA 5'	0	88	88	2.05706	0	81	81	1.99337	0	64	64	1.67268	0	123	123	2.16016	0.966519	-0.0491298	0.987736	1	AT4G00150.1	GRAS transcription factor	GRAS family transcription factor
mir172	Solyc01g090460.2.1	Zhou et al. 2016	353	5' AGAATCATGATGATGCTGCAT 3'	|||| | |||||||| |||||	3' GACTTCTTTGAACTACTACTACGTACTTTCCG 5'	0	6	6	0.140254	0	8	8	0.196876	0	8	8	0.209085	0	13	13	0.22831	1.32718	0.408369	0.719206	1	AT2G44910.1	ATHB4	homeobox-leucine zipper protein 4
mir172	Solyc02g064960.2.1	Karlova et al. 2013; Zheng et al., 2017	1744	5' AGAATCTTGATGATGCTGCGT 3'	|||||o||||||||||||o	3' ACTCCCTTAGGACTACTACGACGTCGTCAACG 5'	0	269	134.5	3.14403	0.02	253	126.5	3.1131	0	575	287.5	7.51401	0	585	292.5	5.13697	2.07706	1.05454	0.0736612	0.677914	AT4G36920.1	AP2	Integrase-type DNA-binding superfamily protein
mir172	Solyc02g093150.2.1	Itaya et al 2008, Moxon et al, 2008; Karlova et al. 2013 Zhou et al. 2016, Zheng et al., 2017	1572	5' AGAATCATGATGATGCTGCAT 3'	||||| |||||||||||||	3' ACTCCCTTAGGACTACTACGACGTCGTCGATG 5'	0	269	134.5	3.14403	0	253	126.5	3.1131	0	575	287.5	7.51401	0	585	292.5	5.13697	2.07706	1.05454	0.0736612	0.677914	AT4G36920.1	AP2	Integrase-type DNA-binding superfamily protein
mir172	Solyc04g049800.2.1	Zhou et al. 2016, Karlova et al. 2013; Zheng et al., 2017	1117	5' AGAATCTTGATGATGCTGCGT 3'	||||||o||||||||||||o	3' CATCTCTTAGGACTACTACGACGTCTTCTTCT 5'	0	153	153	3.57648	0	82	82	2.01798	0	83	83	2.16926	0	100	100	1.75623	0.719746	-0.474441	0.381247	0.855809	AT2G28550.1	RAP2.7	related to AP2.7
mir172	Solyc05g016410.2.1	This study	1470	5' AGAATCTTGATGATGCGGCAA 3'	|| ||| ||||||| |oo|||	3' ATCATCCTAG-ACTACTAGGTTGTTCTCCCCT 5'	0	23	23	0.537641	0.01	42	42	1.0336	0	58	58	1.51587	0	74	74	1.29961	1.83708	0.877411	0.181908	0.748511	AT1G72710.1	CKL2	casein kinase 1-like protein 2
mir172	Solyc06g075510.2.1	Zhou et al. 2016, Karlova et al. 2013; Zheng et al., 2017	1522	5' AGAATCTTGATGATGCTGCAT 3'	||||||o||||||||||||	3' TACTTCTTAGGACTACTACGACGGCACGTCTT 5'	0	98	98	2.29082	0	88	88	2.16563	0	90	90	2.35221	0	120	120	2.10747	1.02555	0.0364001	0.988435	1	AT2G28550.3	RAP2.7	related to AP2.7
mir172	Solyc09g007260.2.1	Karlova et al. 2013; Zheng et al., 2017	1523	5' AGAATCATGATGATGCTGCAT 3'	||||| |||||||||||||	3' AATCGCTTAGGACTACTACGACGTCATCTCTT 5'	0	210	210	4.9089	0	113	113	2.78087	0	91	91	2.37835	0	42	42	0.737616	0.418853	-1.25548	0.0626073	0.677914	AT2G28550.1	RAP2.7	related to AP2.7
mir172	Solyc10g084340.1.1	Karlova et al. 2013	1252	5' AGAATCTTGATGATGCTGCAT 3'	|||||o|||||||||||||	3' AAAGGCTTAGGACTACTACGACGTCATCTCTT 5'	0	48	48	1.12203	0	30	30	0.738284	0	39	39	1.01929	0	90	90	1.58061	1.42511	0.511078	0.386786	0.855809	AT2G28550.3	RAP2.7	related to AP2.7
mir172	Solyc11g072600.1.1	Karlova et al. 2013; Zheng et al., 2017	1288	5' AGAATCATGATGATGCTGCAT 3'	|||||| |||||||||||||	3' CAACTCTTAGGACTACTACGACGTCGTCTCTT 5'	0	344	344	8.04124	0	755	755	18.5801	0	210	210	5.48849	0	283	283	4.97013	0.402572	-1.31268	0.127747	0.748511	AT2G28550.1	RAP2.7	related to AP2.7
miR319	Solyc01g009070.2.1	Zhou et al. 2016	967	5' ATTGGACTGAAGGGAGCTCC 3'	||||| |||||||||||||	3' ACCAAAACCTCACTTCCCTCGAGGTCGAAGTA 5'	0	84	84	1.96356	0	37	37	0.91055	0	58	58	1.51587	0	80	80	1.40498	1.04115	0.0581809	0.976444	1	AT3G11440.1	MYB65	myb domain protein 65
miR319	Solyc02g077250.2.1	Karlova et al. 2013	908	5' TTGGACTGAAGGGAGCTCC 3'	o|||||||||||| | |||	3' CTTTGACCTGACTTCCC-CAAGGACCACTCTT 5'	0	18	9	0.210381	0	26	13	0.319923	0.02	12	6	0.156814	0	23	11.5	0.201966	0.691042	-0.533155	0.541416	0.952362	AT2G31070.1	TCP10	TCP domain protein 10
miR319	Solyc05g012840.1.1	Karlova et al. 2013	626	5' TTGGACTGAAGGGAGCTCCC 3'	o|||||||||||| | ||||	3' CTTTGACCTGACTTCCC-CAAGGGATACTCTT 5'	0	18	9	0.210381	0	26	13	0.319923	0	12	6	0.156814	0	23	11.5	0.201966	0.691042	-0.533155	0.541416	0.952362	AT3G15030.1	TCP4	TCP family transcription factor 4
miR319	Solyc06g073640.2.1	This study	1054	5' TTTGGACTGAAGGGAGCTCCT 3'	|||||| ||||||||||||	3' CATGAAACCTCACTTCCCTCGAGCTCGAAGAA 5'	0	749	749	17.5084	0	730	730	17.9649	0	354	354	9.25203	0	997	997	17.5096	0.767979	-0.380861	0.588862	0.952362	AT3G11440.1	MYB65	myb domain protein 65
miR319	Solyc07g053410.2.1	Karlova et al. 2013	765	5' TTGGACTGAAGGGAGCTCCC 3'	||||||||||||| | ||||	3' TTTTAACCTGACTTCCC-CAAGGGAACCTCAT 5'	0	127	127	2.96871	0	116	116	2.8547	0	117	117	3.05788	0	155	155	2.72215	1.01723	0.0246504	1	1	AT3G15030.1	TCP4	TCP family transcription factor 4
miR319	Solyc07g062680.1.1	Ori et al., 2007; Karlova et al. 2013; Zheng et al., 2017	950	5' TTGGACTGAAGGGAGCTCCC 3'	o|||||||||||| | o|||	3' CAATGACCTGACTTCCC-CAGGGGAGACTCTT 5'	0	200	200	4.67514	0	149	149	3.66681	0	113	113	2.95333	0	144	144	2.52897	0.673778	-0.569654	0.29886	0.844542	AT3G15030.1	TCP4	TCP family transcription factor 4
miR319	Solyc12g014140.1.1	Zhou et al. 2016, Karlova et al. 2013; Zheng et al., 2017	917	5' TTGGACTGAAGGGTTCCCTTC 3'	o|||||||||||| ||||o||	3' CATTGACCTGACTTCCCCAGGGGAGACTCTGT 5'	0	153	153	3.57648	0.01	96	96	2.36251	0	81	81	2.11699	0	95	95	1.66842	0.653956	-0.612733	0.265807	0.834402	AT3G15030.1	TCP4	TCP family transcription factor 4
miR319	Solyc08g048370.2.1	Karlova et al. 2013; Zheng et al., 2017	815	5' TTGGACTGAAGGGAGCTCCTT 3'	||||||||||||| |o|||	3' TCTTAACCTGACTTCCCAGGGGGACATTACGA 5'	0	21	21	0.49089	0	42	42	1.0336	0	40	40	1.04543	0	55	55	0.965926	1.35171	0.434789	0.523647	0.952362	AT4G18390.1	TCP2	TEOSINTE BRANCHED 1, cycloidea and PCF transcription factor 2
miR319	Solyc08g048390.1.1	Zhou et al. 2016, Karlova et al. 2013	1025	5' TTGGATTGAAGGGAGCTCCA 3'	|||||o||||||| |o||	3' TCTTAACCTGACTTCCCAGGGGGATAACTTTG 5'	0	191	191	4.46476	0	205	205	5.04494	0	99	99	2.58743	0	312	312	5.47943	0.862732	-0.213015	0.844244	1	AT4G18390.1	TCP2	TEOSINTE BRANCHED 1, cycloidea and PCF transcription factor 2
mir393	Solyc06g008780.1.1	Karlova et al. 2013	1303	5' TCCAAAGGGATCGCATTGATCC 3'	|||||||||||||||||| ||	3' CTGTAGGTTTCCCTAGCGTAAC-AGAGGTCGA 5'	2	4	4	0.0935028	2	2	2	0.0492189	4	1	1	0.0261357	2	2	2	0.0351246	0.438251	-1.19017	0.628052	0.952362	AT3G62980.1	TIR1	F-box/RNI-like superfamily protein
mir393	Solyc09g074520.2.1	Karlova et al. 2013; Zheng et al., 2017	1688	5' TCCAAAGGGATCGCATTGATCC 3'	|||||||||||||||||| ||	3' CTGTAGGTTTCCCTAGCGTAAC-AGAGCTCGA 5'	0	16	16	0.374011	0	3	3	0.0738284	4	1	1	0.0261357	0	6	6	0.105374	0.29731	-1.74996	0.390696	0.855809	AT3G62980.1	TIR1	F-box/RNI-like superfamily protein
mir394	Solyc05g015520.2.1	Zhou et al. 2016, Karlova et al. 2013	1258	5' TTGGCATTCTGTCCACCTCC 3'	||||||||||||| ||||||	3' TACAAACCGTAAGACAGTTGGAGGAAGGTGTT 5'	2	35	35	0.818149	2	14	14	0.344532	2	11	11	0.287493	2	10	10	0.175623	0.409595	-1.28773	0.143727	0.748511	AT1G27340.1		Galactose oxidase/kelch repeat superfamily protein
miR396	Solyc07g041640.2.1	Zhou et al. 2016, Karlova et al. 2013	421	5' TTCCACA-GCTTTCTTGAACAG 3'	||||||| |||||||||||| |	3' TTAAAGGTGTCCGAAAGAACTTGCCAAAGACG 5'	0	12	12	0.280508	0	19	19	0.46758	0	15	15	0.392035	0	70	70	1.22936	2.19788	1.13612	0.246515	0.834402	AT3G13960.1	GRF5	growth-regulating factor 5
miR396	Solyc07g056470.2.1	This study	498	5' TTCCACAGCTTTCTTGAA-CTT 3'	||||||||||o|||||| |oo	3' ACAACAGGTGTCGAAGGAACTTCGGGTTATTT 5'	0	77	77	1.79993	0	74	74	1.8211	0	78	78	2.03858	0	266	266	4.67157	1.8835	0.913418	0.169747	0.748511	AT1G78380.1	GST8	glutathione S-transferase TAU 19
miR396	Solyc08g083230.1.1	Karlova et al. 2013	491	5' TTCCACA-GCTTTCTTGAACTG 3'	||||||| |||||||||||| |	3' TTAAAGGTGTCCGAAAGAACTTGCCCCAAACG 5'	0	70	70	1.6363	0	59	59	1.45196	0	46	46	1.20224	0	35	35	0.61468	0.605896	-0.722858	0.195721	0.748511	AT4G24150.1	GRF8	growth-regulating factor 8
miR396	Solyc10g083510.1.1	Zhou et al. 2016, Karlova et al. 2013	587	5' TTCCACA-GCTTTCTTGAACTG 3'	||||||| |||||||||||| |	3' TTAAAGGTGTCCGAAAGAACTTGCCGACGCCG 5'	0	16	16	0.374011	0.01	10	10	0.246095	0	14	14	0.3659	0	17	17	0.298559	1.09904	0.136247	0.955936	1	AT3G52910.1	GRF4	growth-regulating factor 4
miR396	Solyc02g092070.2.1	This study	956	5' TTCCACA-GCTTTCTTGAACGT 3'	||||||| |||||||||||||	3' ATGAAGGTGTACGAAAGAACTTGCTACTGCCG 5'	2	7	7	0.16363	2	4	4	0.0984379	2	10	10	0.261357	2	8	8	0.140498	1.57853	0.658579	0.652161	0.952362	AT4G37740.1	GRF2	growth-regulating factor 2
miR396	Solyc04g077510.2.1	Zhou et al. 2016, Karlova et al. 2013; Zheng et al., 2017	895	5' TTCCACA-GCTTTCTTGAACGT 3'	||||||| |||||||||||||	3' AGGAAGGTGTCCGAAAGAACTTGCTACCGCCG 5'	2	6	6	0.140254	2	5	5	0.123047	2	5	5	0.130678	2	29	29	0.509306	2.46138	1.29947	0.281157	0.834402	AT2G22840.1	GRF1	growth-regulating factor 1
miR396	Solyc08g005430.2.1	Zhou et al. 2016, Karlova et al. 2013; Zheng et al., 2017	395	5' TTCCACA-GCTTTCTTGAACGT 3'	||||||| |||||||||||||	3' TCTAAGGTGTCCGAAAGAACTTGCCAACGCCG 5'	2	27	27	0.631144	2	37	37	0.91055	2	27	27	0.705663	2	44	44	0.772741	0.980931	-0.0277772	1	1	AT3G13960.1	GRF5	growth-regulating factor 5
miR396	Solyc08g075950.1.1	Zhou et al. 2016, Karlova et al. 2013	386	5' TTCCACA-GCTTTCTTGAACAG 3'	||||||| |||||||||||| |	3' TCTAAGGTGTCCGAAAGAACTTGCCAACGCCG 5'	2	48	48	1.12203	2	66	66	1.62422	2	38	38	0.993156	0	87	87	1.52792	0.936171	-0.0951556	0.974997	1	AT3G13960.1	GRF5	growth-regulating factor 5
miR396	Solyc12g096070.1.1	Zhou et al. 2016, Karlova et al. 2013	332	5' TTCCACA-GCTTTCTTGAACAG 3'	||||||| |||||||||||| |	3' TCTAAGGTGTACGAAAGAACTTGCCAACGCCG 5'	2	2	2	0.0467514	2	6	6	0.147657	2	3	3	0.0784071	2	14	14	0.245872	1.6915	0.758307	0.475418	0.952362	AT3G13960.1	GRF5	growth-regulating factor 5
mir398	Solyc01g067740.2.1	Luan et al., 2014;	75	5' TGTGTTCTCAGGTCACCCCTG 3'	|||| ||||||||||||| |o	3' ACATACACTAGAGTCCAGTGGGAATCTCTCTC 5'	0	3250	3250	75.971	0	1799	1799	44.2724	0	1480	1480	38.6808	0	2250	2250	39.5151	0.665646	-0.587174	0.273268	0.834402	AT1G08830.1	CSD1	copper/zinc superoxide dismutase 1
mir398	Solyc05g052070.2.1	This study	778	5' TGTGTTCTCAGGTCGCCCCCG 3'	|| |||| ||||| | |||||	3' AAAAAC-CAAGTGTCCAACAGGGGCATAGACG 5'	0	50	50	1.16878	0	74	74	1.8211	0	76	76	1.98631	0	178	178	3.12609	1.74339	0.801895	0.148206	0.748511	AT1G02130.1	RAS5	RAS 5
mir398	Solyc11g066390.1.1	Karlova et al. 2013; Zheng et al., 2017	440	5' TGTGTTCTCAGGTCGCCCCCG 3'	||| |||o||||||o||| |o	3' TGATACA-AAGGGTCCAGTGGGCGTACTGCCT 5'	0	1311	1311	30.6455	0	1487	1487	36.5943	0	967	967	25.2732	0	1144	1144	20.0913	0.692156	-0.530831	0.302934	0.844542	AT2G28190.1	CSD2	copper/zinc superoxide dismutase 2
mir403	Solyc02g069260.2.1	Moxon et al, 2008; Karlova et al. 2013; Zhou et al. 2016, Zheng et al., 2017	3260	5' CTAGATTCACGCACAAGCTCG 3'	|||||||||||||||o|||	3' GGGTAATCTAAGTGCGTGTTTGAGGAAACGTT 5'	0	7234	7234	169.1	0	11475	11475	282.394	0	8001	8001	209.112	0	11425	11425	200.649	0.929498	-0.105476	0.846314	1	AT1G31280.1	AGO2	Argonaute family protein
miR408	Solyc01g090120.2.1	This study	655	5' TGCACTGCCTCTTCCCTGCC 3'	|||||||||||o |||o |	3' ATTTTCGTGACGGAGAGCGGATCGTGTACTTG 5'	1	2	2	0.0467514					0.03	3	3	0.0784071	1	3	3	0.0526869	2.88107	1.52661	0.583944	0.952362	AT3G60280.1	UCC3	uclacyanin 3
miR408	Solyc01g104400.2.1	Karlova et al. 2013; Zheng et al., 2017	88	5' TGCACTGCCTCTTCCCTGGCTG 3'	|||||||| ||||||| |o|oo	3' GTAAACGTGACGAAGAAGGGTCTGGTTTAATT 5'	0	2857	2857	66.7844	0	1446	1446	35.5853	0	696	696	18.1904	0	1397	1397	24.5345	0.426118	-1.23067	0.0656808	0.677914	AT2G02850.1	ARPN	plantacyanin
miR408	Solyc04g074740.2.1	Karlova et al. 2013; Zheng et al., 2017	743	5' TGCACTGCCTCTTCCCTGGCTG 3'	||||||||||| |||||||o	3' TGCACCGTGACGGAGATAGGACCGATTCGAAT 5'	0	111	111	2.5947	0.01	405	405	9.96683	0	85	85	2.22153	0	431	431	7.56934	0.789965	-0.340139	0.89538	1	AT1G72230.1	Cupredoxin	Cupredoxin superfamily protein
mir482	Solyc11g065780.1.1	Karlova et al. 2013	466	5' TCTTGCCTACACCGCCCATGCC 3'	||||o|||||||| |||||o||	3' CAACAGAATGGATGTGGGGGGTATGGTTTTTA 5'	0	9	9	0.210381	0	15	15	0.369142	0	21	21	0.548849	0	15	15	0.263434	1.44422	0.530293	0.629051	0.952362	AT3G14470.1	NB-ARC	NB-ARC domain-containing disease resistance protein
mir482	Solyc02g036270.2.1	Zhou et al. 2016	526	5' TCTTGCCTACACCGCCCATGCC 3'	||||o||||||||o|||||o||	3' CAGCAGAATGGATGTGGTGGGTATGGTGTTTA 5'	2	2	2	0.0467514	2	2	2	0.0492189	2	3	3	0.0784071	2	3	3	0.0526869	1.4035	0.489027	0.930584	1	AT1G12280.1	NB-ARC	LRR and NB-ARC domains-containing disease resistance protein
miR530	Solyc06g068190.1.1	This study	81	5' TGCATTTGCACCTGCACCTA 3'	||||o|||||| |||| ||	3' GAAGACGTGAACGTGATCGTG-ATTACCTAAA 5'	0	32	16	0.374011	0	27	13.5	0.332228	0	23	11.5	0.30056	1	28	14	0.245872	0.793573	-0.333565	0.620454	0.952362	AT1G80040.3
miR530	Solyc06g068180.2.1	This study	544	5' TGCATTTGCACCTGCACCTA 3'	||||o|||||| |||| ||	3' GAAGACGTGAACGTGATCGTG-ATTACCTAAA 5'	0	32	16	0.374011	0	27	13.5	0.332228	0	23	11.5	0.30056	1	28	14	0.245872	0.793573	-0.333565	0.620454	0.952362	AT5G32440.2		Ubiquitin system component Cue protein
mir5303	Solyc01g008100.2.1	Zhou et al. 2016	1003	5' TTTTTGAAGAGTTCGAGCAAC 3'	||| |||| ||||||||||||	3' TGGTAAATACTTGTCAAGCTCGTTGTATCCAA 5'	2	4	4	0.0935028	2	3	3	0.0738284	2	3	3	0.0784071	3	2	2	0.0351246	0.699477	-0.515651	0.783872	1	AT4G14100.1		transferases, transferring glycosyl groups
mir5303	Solyc07g005730.2.1	Zhou et al. 2016	358	5' TTTTTGAAGAGTTCGAGCAAC 3'	|||||| |||||o||||||||	3' TTGTAAAAACATCTCAGGCTCGTTGCATCCAT 5'	2	14	14	0.32726	2	11	11	0.270704	2	10	10	0.261357	2	23	23	0.403933	1.13456	0.182138	0.818292	1	AT4G30660.1		Low temperature and salt responsive protein family
mir6022	Solyc01g005720.2.1	Zhou et al. 2016, Karlova et al. 2013	524	5' TGGAAGGGAGAATATCCAGGA 3'	||||||||||||||||||||	3' CACTTCCTTCCCTCTTATAGGTCCTTCCATAT 5'	2	4	1.33333	0.0311676	2	9	3	0.0738284	2	9	3	0.0784071	2	19	6.33333	0.111228	1.84318	0.8822	0.343672	0.853293	AT3G05650.1	AtRLP32,RLP32	receptor like protein 32
mir6022	Solyc01g005760.2.1	Zhou et al. 2016, Karlova et al. 2013	1254	5' TGGAAGGGAGAATATCCAGGA 3'	||||||||||||||||||||	3' CACTTCCTTCCCTCTTATAGGTCCTTCCATAT 5'	2	4	1.33333	0.0311676	2	9	3	0.0738284	2	9	3	0.0784071	2	19	6.33333	0.111228	1.84318	0.8822	0.343672	0.853293	AT3G05650.1	AtRLP32,RLP32	receptor like protein 32
mir6022	Solyc01g005870.1.1	Zhou et al. 2016, Karlova et al. 2013	1197	5' TGGAAGGGAGAATATCCAGGA 3'	||||||||||||||||||||	3' CACTTCCTTCCCTCTTATAGGTCCTTCCATAT 5'	2	4	1.33333	0.0311676	2	9	3	0.0738284	2	9	3	0.0784071	2	19	6.33333	0.111228	1.84318	0.8822	0.343672	0.853293	AT3G05650.1	AtRLP32,RLP32	receptor like protein 32
mir6024	Solyc05g008070.2.1	Karlova et al. 2013	555	5' TTTTAGCAAGAGTTGTTTTACC 3'	||o|||||||||||||o|||||	3' TGAAAAGATCGTTCTCAACAGAATGGATATGG 5'	2	19	19	0.444138	2	11	11	0.270704	0	34	34	0.888613	2	19	19	0.333683	1.76513	0.819771	0.496402	0.952362	AT3G46530.1	RPP13	NB-ARC domain-containing disease resistance protein
mir6027	Solyc04g009150.1.1	Karlova et al. 2013	1324	5' TGAATCCTTCGGCTATCCATAA 3'	|||| ||o|||||o|||||o||	3' CCATACTTTGGGAGCCGGTAGGTGTTGGTATA 5'	2	29	5.8	0.135579	2	22	4.4	0.108282	2	15	3	0.0784071	2	14	2.8	0.0491744	0.537865	-0.894683	0.210963	0.748511	AT3G46530.1	RPP13	NB-ARC domain-containing disease resistance protein
mir6027	Solyc04g026110.2.1	Zheng et al., 2017	1205	5' TGAATCCTTCGGCTATCCATAA 3'	|||| ||o|||||o|||||o||	3' CCATACTTTGGGAGCCGGTAGGTGTTGGTATA 5'	2	29	5.8	0.135579	2	22	4.4	0.108282	2	15	3	0.0784071	2	14	2.8	0.0491744	0.537865	-0.894683	0.210963	0.748511	AT3G46530.1	RPP13	NB-ARC domain-containing disease resistance protein
mir839	Solyc01g005830.2.1	This study	1048	5' GAACGCATGAGAGGTTGGTGAA 3'	|||| | |||||o||o|||| |	3' GCAACTTGAG-ACTCTTCAGCCACGTTGCTAT 5'	0	55	55	1.28566	0	107	107	2.63321	0	67	67	1.75109	0	57	57	1.00105	0.722572	-0.468786	0.446347	0.933271	AT3G13560.1		O-Glycosyl hydrolases family 17 protein
mir858	Solyc01g079620.2.1	This study	346	5' TTCGTTGTCTGTTCGACCTTG 3'	o||o|||||||||| |||| |	3' AATAGAGTAACAGACAAGATGGA-CTATTTAC 5'	0	20	20	0.467514	0	8	8	0.196876	0	19	19	0.496578	0	22	22	0.38637	1.36368	0.447502	0.649988	0.952362	AT2G47460.1	MYB12	myb domain protein 12
mir858	Solyc06g034000.1.1	Karlova et al. 2013	276	5' TTCGTTGTCTGTTCGACCTTG 3'	|||o||o||||||| ||| |	3' ACTAAAGTAATAGACAAGAAGGACCGTTAAGA 5'	1	6	2	0.0467514	1	21	7	0.172266	0	13	4.33333	0.113255	0	5	1.66667	0.0292705	0.673425	-0.57041	0.606928	0.952362	AT4G21440.1	MYB102	MYB-like 102
mir858	Solyc08g082890.2.1	Luan et al., 2014	368	5' TTCGTTGTCTGTTCGACCTGA 3'	|||o||o||||||||||| |	3' ACTAAAGTAATAGACAAGCTGGTCCATTAGCA 5'	1	6	2	0.0467514	1	21	7	0.172266	0	13	4.33333	0.113255	0	5	1.66667	0.0292705	0.673425	-0.57041	0.606928	0.952362	AT4G21440.1	MYB102	MYB-like 102
