# Supplementary material for: Degradome Analysis of Tomato and Nicotiana benthamiana Plants Infected with Potato Spindle Tuber Viroid
Source: Int J Mol Sci. 2021 Apr 2;22(7):3725. doi: 10.3390/ijms22073725 (PMC8038209; doi:10.3390/ijms22073725)
Supplement: Supplementary file 1 [file ijms-22-03725-s001.zip › Supplementary material/Table S10 .xlsx]

## Sheet: Foglio1
Table S10 Comparison between the duplexes formed by PSTVd-sRNAs and tomato bona-fide mRNA targets and the duplex formed by the same PSTVd-sRNA and the corresponding N.benthamiana mRNA homologs.
		tomato			Nicotiana benthamiana
mRNA		tomato mRNA	duplex vd-sRNA:mRNA tomato		N. benthamiana mRNA homolog	duplex vd-sRNA:mRNA N.benthamiana
CWF19		Solyc09g083420.2.1	5' UUUCACCCUUCCUUUCUUCGG 3’ o|o|||||o||||||||||-| 3' GAGGUGGGGAGGAAAGAAGGC 5'		Niben101Scf12847g00018.1	5' UUUCACCCUUCCUUUCUUCGG 3' o|o||--|o|-||||-|||-| 3' GAGGUAAGGAUGAAAAAAGGC 5'
LINC1		Solyc03g045050.2.1	5' UUUGCGCUGUCGCUUCGGCUA 3’ |-|||o|||||o ||||||o| 3' ACACGUGACAGUAAAGCCGGU 5’		Niben101Scf11355g01023.1	5' UUUGCG CUGUCGCUUCGGCUA 3’ -|-||o-||||oo-|-|||o| 3' CACCGUGGACAGUAAAACCGGA 5’
ORC6		Solyc05g007450.2.1	5’ UUCACCCUUCCUUUCUUCGGG 3’ ||||-||o||||||-|||o|| 3' AAGUUGGGAGGAAAAAAGUCC 5'		Niben101Scf05229g00003.1	5' UUCACCCUUCCUUUCUUCGGG 3 ||||-|--||||||-o||o|| 3' AAGUUGUCAGGAAAAGAGUCC 5'
NAC38		Solyc04g079940.2.1	5' AGCCGCCUUCUUUUUUCUUUU 3' |o||-||o||||||||-|||| 3' UUGGGGGGAGAAAAAAAAAAA 5'		no sequence conservation in the homolog since the cleavage is located in 3'UTR
SCN1		Solyc11g012270.1.1	5' UCUUCGGGUUUCCUUCCUCGC 3' ||||-||o|||||-|||||| 3' AGAACCCUAAAGGCAGGAGCC 5'		Niben101Scf02002g04006 Niben101Scf15131g00002	5' UCUUCGGGUUUCCUUCCUCGC 3' ||||-||o|||||-|||-|| 3' AGAACCCUAAAGGCAGGCGCU 5'
CDKF1		Solyc12g007200.1.1	5' AAACUCGUGGUUCCUGUGGUU 3' |||||o|||||||-||o|o| 3' AUUGAGUACCAAGGCCAUCGA 5'		Niben101Scf03701g02007.1	5' AAACUCGUGGUUCCUGUGGUU 3' -||||o||||-|||||o|o| 3' AAUGAGUACCACGGACAUCGA 5'
PBS1		Solyc05g024290.2.1	5' AACCGCUUUUUCUCUAUCUUA 3' |||-|||o||||||||||o-| 3' UUGACGAGAAAGAGAUUAGGU 5'		Niben101Scf04343g00001.1 Niben101Scf02996g03008.1	5' AACCGCUUUUUCUCUAUCUUA 3' |||-|||o||||||--||o-| 3' UUGACGAGAAAGAGCCAGGUU 5'
PPI1		Solyc07g063100.2.1	5' UCGGGAGCUUCAGUUGUUUCC 3' |||||-|-||||||||-|||| 3' AGCCCACAAAGUCAACCAAGG 5'		Niben101Scf07247g04003.1	5' UCGGGAGCUUCAGUUGUUUCC 3' -|o||-|-|||-||||-|||| 3' CGUCCACAAAGCCAACCAAGG 5' "
