# Supplementary material for: Degradome Analysis of Tomato and Nicotiana benthamiana Plants Infected with Potato Spindle Tuber Viroid
Source: Int J Mol Sci. 2021 Apr 2;22(7):3725. doi: 10.3390/ijms22073725 (PMC8038209; doi:10.3390/ijms22073725)
Supplement: Supplementary file 1 [file ijms-22-03725-s001.zip › Supplementary material/Table S11.xlsx]

## Sheet: Foglio1
Table S11 Primers used in this study
Primer	mRNA ID	Sequence 5' to 3'	Used for	Amplicon size (nt)
CWF19_1 For	Solyc09g083420.2.1	CAGGCGGATGATGAGTATGA	RT-qPCR	111
CWF19_4 Rev	Solyc09g083420.2.1	AATGCGCCTTGCATGATTAG	RT-qPCR
CWF19_2_RACE_REV	Solyc09g083420.2.1	GCTGATTCATGCTGCATTGT	5'RML-RACE	254
CWF19_3_RACE_REV_Nested	Solyc09g083420.2.1	GTGCTTTGGTCTCGTTGGAT	5'RML-RACE	149
SCN1_1 For	Solyc11g012270.1.1	GAGCAGCTCCTTGGAAGTGTG	RT-qPCR	173
SCN1_2 Rev	Solyc11g012270.1.1	TATTTGCTCCCTTCTTTCAGGAC	RT-qPCR
SCN1_3_RACE_Rev	Solyc11g012270.1.1	TACGGCTCCAGTTGAGGACTG	5'RML-RACE	226
SCN1_4_RACE_Rev_Nested	Solyc11g012270.1.1	GGTTTTCCAAACTGCATTCGTG	5'RML-RACE	158
LINC1_1 For	Solyc03g045050.2.1	CACATAGTGAATGGCCGAAAT	RT-qPCR	123
LINC1_2 Rev	Solyc03g045050.2.1	AAAGCATGAAACCGCTCTAAA	RT-qPCR, 5' RML RACE	244
LINC1_3_RACE_Rev_Nested	Solyc03g045050.2.1	CTGGCAACCCTAATCACAATC	5'RML-RACE	140
ORC6_1 For	Solyc05g007450.2.1	TGTTTTTGGGACATCAAAGGAGA	RT-qPCR	158
ORC6_2 Rev	Solyc05g007450.2.1	CATCCATGCGTTTACGCTTCT	RT-qPCR
PPI1_1 For	Solyc07g063100.2.1	AACCAATCGAGGAACCAACTG	RT-qPCR	185
PPI1_2 Rev	Solyc07g063100.2.1	TGTTGCTTTCTTGCGCTTTAGT	RT-qPCR
CDKF1_1F	Solyc12g007200.1.1	AAGATGGGGACACATCCTGTCT	RT-qPCR	156
CDKF1_2R	Solyc12g007200.1.1	GCTCAGGTGCCCTGTACCAAC	RT-qPCR
PBS1_1F	Solyc05g024290.2.1	GACGTGGATGGAGGATCTGAG	RT-qPCR	166
PBS1_2R	Solyc05g024290.2.1	CGTTACCCCCATCAAAACTGC	RT-qPCR
NAC38_1F	Solyc04g079940.2.1	GAAGTTCCTGTGTTTTATGCCTTTC	RT-qPCR	206
NAC38_2R	Solyc04g079940.2.1	TGAATATGCTACAGTTTTTCATCTGTATTA	RT-qPCR
UBC_1F	SGN-U582847	ACCTGATGATCCACAAGATGC	RT-qPCR	122
UBC_2R	SGN-U582847	GCAGCAAGTGTGGATGTTTTT	RT-qPCR
