# Supplementary material for: Degradome Analysis of Tomato and Nicotiana benthamiana Plants Infected with Potato Spindle Tuber Viroid
Source: Int J Mol Sci. 2021 Apr 2;22(7):3725. doi: 10.3390/ijms22073725 (PMC8038209; doi:10.3390/ijms22073725)
Supplement: Supplementary file 1 [file ijms-22-03725-s001.zip › Supplementary material/Table S2 to S5.xlsx]

## Sheet: Table S4 Mock T1
Table S4 mRNA targets (false) of all the in silico generated PSTVd-sRNAs identified using degradome data from mock-inoculated tomato sample T1.
	Category	Cleavage Position	P-Value	Fragment Abundance	Weighted Fragment Abundance	Normalised Weighted Fragment Abundance	Alignment Score	PSTVd-sRNA	alignement	mRNA target (3'-5')	Interpro	Panther classification	GO classification	arabidosis homolog	abbreviation	target annotation
Solyc03g007820.2.1 pacid=27289106 locus=Solyc03g007820.2 ID=Solyc03g007820.2.1.iTAGv2.3 annot-version=iTAGv2.3	0	17	0.05	11	11	0.257133	3	5' CTTCTTTTTTCTTTTCTAGTC 3'	| ||||o||||||||||||o	3' AAGTG-AGAAGAAAGAAAAGATCGTGGGTA 5'
Solyc10g085840.1.1 pacid=27280861 locus=Solyc10g085840.1 ID=Solyc10g085840.1.1.iTAGv2.3 annot-version=iTAGv2.3	0	265	0	5	2.5	0.0584392	4	5' CCGAGCCGCCT-TCTTTTTTCT 3'	|||||| |||| | ||o||o||	3' AGCTGGCTCGACGGACATAAGAAGGAGTCAGG 5'				AT3G53140.1		O-methyltransferase family protein
Solyc01g090840.2.1 pacid=27303322 locus=Solyc01g090840.2 ID=Solyc01g090840.2.1.iTAGv2.3 annot-version=iTAGv2.3	0	649	0.01	29	9.66667	0.225965	4	5' GAGCTAG-TAAGATAGAGAAAA 3'	o|||| | |||||| ||o||||	3' GATTTCGAACTATTCTAGCTTTTTTGAACAAT 5'		PTHR11389,PTHR11389:SF378		AT3G60580.1		C2H2-like zinc finger protein
Solyc01g103370.2.1 pacid=27300143 locus=Solyc01g103370.2 ID=Solyc01g103370.2.1.iTAGv2.3 annot-version=iTAGv2.3	0	615	0.05	196	196	4.58164	4	5' CTTTTTCTCTATCTTACTAGC 3'	||||||| |||||o |o|||	3' GGTAAAAAAAGAAATAGAGAGGTCGGTAGCAA 5'	PF00071	PTHR24073:SF227,PTHR24073	GO:0003924,GO:0005525,GO:0007264,GO:0005634,GO:0005737,GO:0005622	AT3G11730.1	ATFP8,ATRABD1,RABD1	Ras-related small GTP-binding family protein
Solyc02g086430.2.1 pacid=27287069 locus=Solyc02g086430.2 ID=Solyc02g086430.2.1.iTAGv2.3 annot-version=iTAGv2.3	1	373	0	2	2	0.0467514	2.5	5' GGAGCTTCAGTTGTTTCCACC 3'	||| ||o|||| |||||||||	3' CGACCCTGGAGGTCA-CAAAGGTGGAACACGA 5'	PF00642	PTHR12547:SF17,PTHR12547	GO:0003676,GO:0008270	AT1G66810.1		Zinc finger C-x8-C-x5-C-x3-H type family protein
Solyc02g087640.2.1 pacid=27288087 locus=Solyc02g087640.2 ID=Solyc02g087640.2.1.iTAGv2.3 annot-version=iTAGv2.3	1	1684	0.03	3	3	0.0701271	4	5' GGAAACCCGAAGAAAGGAAGG 3'	o|||| | ||||||| ||||o	3' GTGCTCTTT-GACTTCTTTGCTTCTGCATACT 5'	PF02636	PTHR12049,PTHR12049:SF5		AT3G28700.1		Protein of unknown function (DUF185)
Solyc03g111210.2.1 pacid=27291670 locus=Solyc03g111210.2 ID=Solyc03g111210.2.1.iTAGv2.3 annot-version=iTAGv2.3	1	2154	0	9	4.5	0.105191	3.5	5' GCGGCTCGGAGGAGCGCTTCA 3'	||||| ||||||o|o|o|||	3' AACAGGCCGAACCTCCTTGTGGAGTACGCCGC 5'	PF01535	PTHR24015		AT5G59200.1	OTP80	Tetratricopeptide repeat (TPR)-like superfamily protein
Solyc07g025110.1.1 pacid=27292527 locus=Solyc07g025110.1 ID=Solyc07g025110.1.1.iTAGv2.3 annot-version=iTAGv2.3	1	218	0.01	2	2	0.0467514	4	5' ATAGAGAAAAAGCGGTTCTCG 3'	||| || ||||| ||||| ||	3' AGTATAT-TCATTTTCCCCAAGCGCCATGTTC 5'
Solyc02g088620.2.1 pacid=27288308 locus=Solyc02g088620.2 ID=Solyc02g088620.2.1.iTAGv2.3 annot-version=iTAGv2.3	2	233	0	3	3	0.0701271	2.5	5' AAACAACTGAAGCTCCCGAGA 3'	|| | ||||||||||||o|||	3' TGTGTTAG-TGACTTCGAGGGTTCTGGTTTCT 5'				AT3G01050.1	MUB1	membrane-anchored ubiquitin-fold protein 1 precursor
Solyc06g061050.2.1 pacid=27285050 locus=Solyc06g061050.2 ID=Solyc06g061050.2.1.iTAGv2.3 annot-version=iTAGv2.3	2	84	0.04	4	4	0.0935028	3	5' AACCCTGTTTCGGCGGGAATT 3'	||| |||||||| || |||||	3' GTCGTTGAGACAAAGC-GCACTTAAGAATAGG 5'				AT1G32370.2	TOM2B,TTM1	tobamovirus multiplication 2B
Solyc12g013820.1.1 pacid=27307753 locus=Solyc12g013820.1 ID=Solyc12g013820.1.1.iTAGv2.3 annot-version=iTAGv2.3	2	2088	0.03	2	2	0.0467514	2.5	5' AAGCTCCCGAGAACCGCTTTT 3'	||o|| |||||||||o|o|||	3' GAACTTTGA-GGCTCTTGGTGGAAACAGTGGT 5'	PF00179	PTHR24067,PTHR24067:SF12	GO:0016881	AT1G53025.1		Ubiquitin-conjugating enzyme family protein
Solyc02g080190.2.1 pacid=27286030 locus=Solyc02g080190.2 ID=Solyc02g080190.2.1.iTAGv2.3 annot-version=iTAGv2.3	2	39	0.01	2	2	0.0467514	3	5' ACAGCGCAAAGGGGGCGAGGG 3'	| |||o||||||||||o|||	3' AAAGT-TCGTGTTTCCCCCGTTCCGAACTCTC 5'	PF02136	PTHR12612	GO:0006810,GO:0005622	AT1G11570.2	NTL	NTF2-like
Solyc08g007220.2.1 pacid=27306241 locus=Solyc08g007220.2 ID=Solyc08g007220.2.1.iTAGv2.3 annot-version=iTAGv2.3	2	996	0	34	34	0.794774	2.5	5' AGAAAAAAGAAGGCGGCTCGG 3'	|||||| ||||o||||||||	3' CTACCCTTTTTCCTTCTGCCGAGCCTACTGTT 5'	PF04774	PTHR12299,PTHR12299:SF4		AT4G17520.1		Hyaluronan / mRNA binding family
Solyc06g051400.2.1 pacid=27283977 locus=Solyc06g051400.2 ID=Solyc06g051400.2.1.iTAGv2.3 annot-version=iTAGv2.3	2	1425	0.03	40	40	0.935028	2.5	5' AGCTTCAGTTGTTTCCACCGG 3'	|||||||||||o||| |||oo	3' ATCGTCGAAGTCAACGAAGATGGTTTACTATC 5'	PF00487,PF11960	PTHR19353,PTHR19353:SF7	GO:0006629,GO:0016717,GO:0055114,GO:0016491	AT5G05580.1	FAD8	fatty acid desaturase 8
Solyc10g047320.1.1 pacid=27281112 locus=Solyc10g047320.1 ID=Solyc10g047320.1.1.iTAGv2.3 annot-version=iTAGv2.3	2	2335	0.03	2	2	0.0467514	2.5	5' CTCCCGAGAACCGCTTTTTCT 3'	|||||||o|||| | ||||||	3' CTGAGAGGGCTTTTGG-GTAAAAGAAAGTAGA 5'	PF00931	PTHR11017,PTHR11017:SF126	GO:0043531,GO:0006915,GO:0005524	AT1G53350.1		Disease resistance protein (CC-NBS-LRR class) family
Solyc01g087570.2.1 pacid=27301401 locus=Solyc01g087570.2 ID=Solyc01g087570.2.1.iTAGv2.3 annot-version=iTAGv2.3	2	263	0.04	21	21	0.49089	3.5	5' CTGTCGGCCGCTGGGCACTCC 3'	|o||| |||||o||o |||||	3' GGGAGGCAG-CGGCGGCCTCTGAGGTTAGACC 5'				AT3G57450.1
Solyc01g010780.2.1 pacid=27300945 locus=Solyc01g010780.2 ID=Solyc01g010780.2.1.iTAGv2.3 annot-version=iTAGv2.3	2	1479	0	4	4	0.0935028	1.5	5' GAAGAAAGGAAGGGTGAAAAC 3'	|||||||o|||o|||o|||||	3' CCAACTTCTTTTCTTTCCATTTTTGTTTGGTG 5'	PF00069	PTHR24420,PTHR24420:SF661	GO:0004672,GO:0005524,GO:0006468	AT5G15080.1		Protein kinase superfamily protein
Solyc01g028810.2.1 pacid=27299755 locus=Solyc01g028810.2 ID=Solyc01g028810.2.1.iTAGv2.3 annot-version=iTAGv2.3	2	1771	0.05	108	108	2.52458	3.5	5' GACCACCCCTCGCCCCCTTTG 3'	||| || ||||o|| ||||||	3' AGATCTGTTGTGGAGTGGTGGAAACAACCTAG 5'	PF00118	PTHR11353:SF8,PTHR11353	GO:0005524,GO:0044267	AT3G13470.1		TCP-1/cpn60 chaperonin family protein
Solyc04g078420.1.1 pacid=27276893 locus=Solyc04g078420.1 ID=Solyc04g078420.1.1.iTAGv2.3 annot-version=iTAGv2.3	2	694	0.05	3	3	0.0701271	3	5' GCAAAGGGGGCGAGGGGTGGT 3'	|||||||o|||| | |||o||	3' CGGCCGTTTCCTCCGC-CACCATCACCACCAC 5'	PF00249	PTHR10641	GO:0003677	AT4G37260.1	ATMYB73,MYB73	myb domain protein 73
Solyc02g078800.2.1 pacid=27286490 locus=Solyc02g078800.2 ID=Solyc02g078800.2.1.iTAGv2.3 annot-version=iTAGv2.3	2	3217	0.02	4	4	0.0935028	2.5	5' GCGAGGAAGGAAACCCGAAGA 3'	||o|||| |||||||||| ||	3' CCATCGTTCCTGCCTTTGGGCTCCTCGTTTTA 5'	PF00400	PTHR19845	GO:0005515	AT1G61210.2		Transducin/WD40 repeat-like superfamily protein
Solyc05g054970.2.1 pacid=27299171 locus=Solyc05g054970.2 ID=Solyc05g054970.2.1.iTAGv2.3 annot-version=iTAGv2.3	2	1550	0.02	4	4	0.0935028	2.5	5' GGAGGTCAGGTGTGAACCACA 3'	|||o||| ||||| |||||||	3' TCACCCTTCAGGCCACAGTTGGTGTTTTGTCC 5'	PF11904	PTHR12447		AT3G04470.1		Ankyrin repeat family protein
Solyc01g098700.2.1 pacid=27301380 locus=Solyc01g098700.2 ID=Solyc01g098700.2.1.iTAGv2.3 annot-version=iTAGv2.3	2	1700	0.05	4	4	0.0935028	2.5	5' GTTCCTGTGGTTCACACCTGA 3'	|||||||| ||o||||||| |	3' GTATCAAGGACAACAGGTGTGGAGTAGTCGTC 5'	PF01063	PTHR11825,PTHR11825:SF13	GO:0003824,GO:0008152	AT5G27410.2		D-aminoacid aminotransferase-like PLP-dependent enzymes superfamily protein
Solyc03g116030.2.1 pacid=27290464 locus=Solyc03g116030.2 ID=Solyc03g116030.2.1.iTAGv2.3 annot-version=iTAGv2.3	2	955	0	2	2	0.0467514	3	5' TACTAGCTCCGGGGCGAGGGT 3'	||||||||||||o| ||||o	3' AAATATGATCGAGGCCTC-CTCCTCAACACTG 5'	PF00097,PF12428	PTHR23012		AT3G47550.3		RING/FYVE/PHD zinc finger superfamily protein
Solyc07g063170.1.1 pacid=27293498 locus=Solyc07g063170.1 ID=Solyc07g063170.1.1.iTAGv2.3 annot-version=iTAGv2.3	2	79	0.02	2	2	0.0467514	3	5' TAGCTCCGGGGCGAGGGTGTT 3'	||||||||||||| o|| |o|	3' CACCATCGAGGCCCCGCCTCCTCGACTGCCAC 5'
Solyc02g063130.2.1 pacid=27288915 locus=Solyc02g063130.2 ID=Solyc02g063130.2.1.iTAGv2.3 annot-version=iTAGv2.3	2	1372	0.02	3	3	0.0701271	2.5	5' TAGTAAGATAGAGAAAAAGCG 3'	||| ||||||||o|||||o|o	3' CTAAATC-TTCTATCTTTTTTTTGTTTCATAT 5'	PF09280,PF00240,PF00627	PTHR10621	GO:0005515,GO:0003684,GO:0006289,GO:0043161	AT3G02540.1	RAD23-3,RAD23C	Rad23 UV excision repair protein family
Solyc06g074890.1.1 pacid=27283472 locus=Solyc06g074890.1 ID=Solyc06g074890.1.1.iTAGv2.3 annot-version=iTAGv2.3	2	389	0.01	5	5	0.116878	3	5' TCCCCGGGGAAACCTGGAGCG 3'	|||| | |||||||||||o|o	3' AAAAAGGGACGCCTTTGGACCTTGTCCCCCGC 5'	PF05697		GO:0006457,GO:0015031	AT2G30695.1
Solyc01g068330.2.1 pacid=27303813 locus=Solyc01g068330.2 ID=Solyc01g068330.2.1.iTAGv2.3 annot-version=iTAGv2.3	2	2546	0.05	5	5	0.116878	3	5' TCCTCGGAACTAAACTCGTGG 3'	o|| |||||||| ||||o|||	3' ACGAGGGCGCCTTGATATGAGTACCTATAATT 5'	PF00004	PTHR23077,PTHR23077:SF16	GO:0005524,GO:0009378,GO:0006281,GO:0006310	AT3G01610.1	CDC48C,emb1354	cell division cycle 48C
Solyc11g007990.1.1 pacid=27294990 locus=Solyc11g007990.1 ID=Solyc11g007990.1.1.iTAGv2.3 annot-version=iTAGv2.3	2	1204	0.02	12	12	0.280508	3	5' TGCGGTTCCAAGGGCTAAACA 3'	|o|||||||||o|| ||| ||	3' AAATATGCCAAGGTTTCC-ATTAGTAGTTTAT 5'	PF02866,PF00056	PTHR23382	GO:0016491,GO:0055114,GO:0016616,GO:0016615,GO:0006108	AT5G58330.1		lactate/malate dehydrogenase family protein
Solyc02g032860.2.1 pacid=27287981 locus=Solyc02g032860.2 ID=Solyc02g032860.2.1.iTAGv2.3 annot-version=iTAGv2.3	2	1187	0.02	5	5	0.116878	2.5	5' TTCACACCTGA-CCTCCTGACT 3'	|||||||| || ||||||o|||	3' ATGGAAGTGTGGTCTTGGAGGATTGAAGAGAC 5'	PF01507,PF00085	PTHR18929	GO:0045454,GO:0003824,GO:0008152	AT4G21990.1	APR3,ATAPR3,PRH-26,PRH26	APS reductase 3
Solyc03g119860.2.1 pacid=27291080 locus=Solyc03g119860.2 ID=Solyc03g119860.2.1.iTAGv2.3 annot-version=iTAGv2.3	2	787	0.01	4	4	0.0935028	2.5	5' TTCGGGTTTCCTTCCTCGCGC 3'	||||o|o||||o|||||| ||	3' GCTAAAGCTCGAAGGGAGGAGCACGTTGGTCG 5'	PF00160	PTHR11071,PTHR11071:SF132	GO:0003755,GO:0006457	AT1G74070.1		Cyclophilin-like peptidyl-prolyl cis-trans isomerase family protein
Solyc06g060620.2.1 pacid=27284918 locus=Solyc06g060620.2 ID=Solyc06g060620.2.1.iTAGv2.3 annot-version=iTAGv2.3	3	1844	0.04	2	1	0.0233757	3	5' AAAAGAAAAAAGAAGGC-GGCT 3'	||||o||||||o||oo| ||||	3' ATTTTTTTTTTTTTTTTTTTGACCGATACGAT 5'	PF00854	PTHR11654:SF37,PTHR11654	GO:0005215,GO:0006857,GO:0016020	AT1G12110.1	ATNRT1,B-1,CHL1,CHL1-1,NRT1,NRT1.1	nitrate transporter 1.1
Solyc07g064160.2.1 pacid=27294745 locus=Solyc07g064160.2 ID=Solyc07g064160.2.1.iTAGv2.3 annot-version=iTAGv2.3	3	345	0.03	8	8	0.187006	3.5	5' AAACAACTGAAGCTCCCGAGA 3'	|| |||||||o|| ||||||	3' CCTAATT-TTGACTTTGAAGGCTCTAGCATTC 5'	PF01946	PTHR10617,PTHR10617:SF54	GO:0009055,GO:0016491,GO:0055114	AT5G54770.1	THI1,THI4,TZ	thiazole biosynthetic enzyme, chloroplast (ARA6) (THI1) (THI4)
Solyc04g010190.1.1 pacid=27278547 locus=Solyc04g010190.1 ID=Solyc04g010190.1.1.iTAGv2.3 annot-version=iTAGv2.3	3	300	0	3	3	0.0701271	3.5	5' AAACACCCTCGCCCCGGAGCT 3'	|||||| |||| |||||| |o	3' CCTCTTTGTGCGAGCTGGGCCTAGGCCTAGGT 5'	PF00504			AT3G12345.1
Solyc09g082710.2.1 pacid=27310691 locus=Solyc09g082710.2 ID=Solyc09g082710.2.1.iTAGv2.3 annot-version=iTAGv2.3	3	272	0.02	2	2	0.0467514	3.5	5' AAGGACGGTGGGGAG-TGCCCA 3'	||||||||o||o||| |o| ||	3' TGAGTTCCTGCCGCCTCTCTATGTGTCCTCGT 5'	PF00125	PTHR23430	GO:0003677,GO:0043565,GO:0005622	AT1G54690.1	G-H2AX,GAMMA-H2AX,H2AXB,HTA3	gamma histone variant H2AX
Solyc10g086410.2.1 pacid=27280047 locus=Solyc10g086410.2 ID=Solyc10g086410.2.1.iTAGv2.3 annot-version=iTAGv2.3	3	2088	0.03	2	2	0.0467514	3	5' ACAGGAACCACGAGTTTAGTT 3'	| |||||||||o|oo|||||o	3' GTTATATCCTTGGTGTTTGAATCAGGTGGAGG 5'	PF00012	PTHR19375	GO:0000902,GO:0005524	AT5G02500.1	AT-HSC70-1,HSC70,HSC70-1,HSP70-1	heat shock cognate protein 70-1
Solyc10g078530.1.1 pacid=27279951 locus=Solyc10g078530.1 ID=Solyc10g078530.1.1.iTAGv2.3 annot-version=iTAGv2.3	3	403	0.01	2	2	0.0467514	3.5	5' CAGGTGTGAACCACAGGAACC 3'	||| |||o||| | |||||||	3' AGCAGTCAACATTTG-TATCCTTGGGGTAGTC 5'		PTHR10470,PTHR10470:SF4		AT3G54950.1	PLA IIIA,PLP7	patatin-like protein 6
Solyc01g065530.2.1 pacid=27303216 locus=Solyc01g065530.2 ID=Solyc01g065530.2.1.iTAGv2.3 annot-version=iTAGv2.3	3	1619	0.05	3	3	0.0701271	3.5	5' CAGTTGTTTCCACCGGGTAAT 3'	|||||o|o||||| ||o|||	3' TGGTGTCAATAGAGGTGTACCGTTACCCAAAC 5'	PF04833			AT4G16120.1	ATSEB1,COBL7,SEB1	COBRA-like protein-7 precursor
Solyc07g043130.2.1 pacid=27293018 locus=Solyc07g043130.2 ID=Solyc07g043130.2.1.iTAGv2.3 annot-version=iTAGv2.3	3	1289	0.04	2	2	0.0467514	4	5' CCTTCCTCGCGCCCGCAGGAC 3'	|||| ||||||||| ||||	3' AGTCGGAAAGAGCGCGGGAATCCTTGGTTTTA 5'	PF00651,PF03000	PTHR24413,PTHR24413:SF171	GO:0005515,GO:0004871,GO:0009416	AT2G30520.1	RPT2	Phototropic-responsive NPH3 family protein
Solyc06g072490.2.1 pacid=27284625 locus=Solyc06g072490.2 ID=Solyc06g072490.2.1.iTAGv2.3 annot-version=iTAGv2.3	3	56	0.01	2	2	0.0467514	2	5' CGAGCCGCCTTCTTTTTTCTT 3'	|| |||||||||||o||||o|	3' CCTAGC-CGGCGGAAGAAGAAAGGAGGGAAGA 5'	PF01015	PTHR11830	GO:0003735,GO:0006412,GO:0005622,GO:0005840	AT4G34670.1		Ribosomal protein S3Ae
Solyc09g007890.1.1 pacid=27309600 locus=Solyc09g007890.1 ID=Solyc09g007890.1.1.iTAGv2.3 annot-version=iTAGv2.3	3	810	0.01	2	0.333333	0.0077919	3.5	5' CGAGGAACCAACTGCGGTTCC 3'	| | |||||||||||o|| ||	3' GTATGGT-CTTGGTTGACGTCATGGTAAGTGT 5'	PF00221	PTHR10362,PTHR10362:SF3	GO:0016841,GO:0009058	AT2G37040.1	ATPAL1,PAL1	PHE ammonia lyase 1
Solyc09g007900.2.1 pacid=27309298 locus=Solyc09g007900.2 ID=Solyc09g007900.2.1.iTAGv2.3 annot-version=iTAGv2.3	3	923	0.02	2	0.333333	0.0077919	3.5	5' CGAGGAACCAACTGCGGTTCC 3'	| | |||||||||||o|| ||	3' GTATGGT-CTTGGTTGACGTCATGGTAAGTGT 5'	PF00221	PTHR10362,PTHR10362:SF3	GO:0016841,GO:0009058	AT2G37040.1	ATPAL1,PAL1	PHE ammonia lyase 1
Solyc09g007910.2.1 pacid=27309996 locus=Solyc09g007910.2 ID=Solyc09g007910.2.1.iTAGv2.3 annot-version=iTAGv2.3	3	925	0	2	0.333333	0.0077919	2.5	5' CGAGGAACCAACTGCGGTTCC 3'	| | |||||||||||o|||||	3' GTATGGT-CTTGGTTGACGTCAAGGTAAGTGT 5'	PF00221	PTHR10362,PTHR10362:SF3	GO:0016841,GO:0009058	AT2G37040.1	ATPAL1,PAL1	PHE ammonia lyase 1
Solyc09g007920.2.1 pacid=27309637 locus=Solyc09g007920.2 ID=Solyc09g007920.2.1.iTAGv2.3 annot-version=iTAGv2.3	3	963	0.02	2	0.333333	0.0077919	3.5	5' CGAGGAACCAACTGCGGTTCC 3'	| | |||||||||||o|| ||	3' GTATGGT-CTTGGTTGACGTCATGGTAAGTGT 5'	PF00221	PTHR10362,PTHR10362:SF3	GO:0016841,GO:0009058	AT2G37040.1	ATPAL1,PAL1	PHE ammonia lyase 1
Solyc06g076220.2.1 pacid=27284616 locus=Solyc06g076220.2 ID=Solyc06g076220.2.1.iTAGv2.3 annot-version=iTAGv2.3	3	538	0.05	2	2	0.0467514	4	5' CGCAAAGGGGGCGAGGGGTGG 3'	|| || |o||||||||o| ||	3' TCCAGCTTTACTCCCGCTCCTC-CCAATGTGG 5'	PF01357,PF03330			AT2G39700.1	ATEXP4,ATEXPA4,ATHEXP ALPHA 1.6,EXPA4	expansin A4
Solyc08g014340.2.1 pacid=27304175 locus=Solyc08g014340.2 ID=Solyc08g014340.2.1.iTAGv2.3 annot-version=iTAGv2.3	3	1025	0.03	3	3	0.0701271	4	5' CGCTGTCGCTTCGGCTATTAC 3'	| ||o||o||||o |o|||||	3' TATAGAGATAGTGAAGTAGGTAATGTAGAACT 5'	PF00291	PTHR10314,PTHR10314:SF8	GO:0003824,GO:0030170,GO:0008152	AT3G59760.3	ATCS-C,OASC	O-acetylserine (thiol) lyase isoform C
Solyc01g087730.2.1 pacid=27303410 locus=Solyc01g087730.2 ID=Solyc01g087730.2.1.iTAGv2.3 annot-version=iTAGv2.3	3	403	0	4	4	0.0935028	3.5	5' CTGAAGCTCCCGAGAACCGCT 3'	||||| || ||o|||||| ||	3' TGAAGACTTAGA-GGTTCTTGGAGAATCTGGC 5'	PF00687	PTHR23105,PTHR23105:SF5	GO:0003723,GO:0003735,GO:0006412,GO:0015934	AT3G63490.1		Ribosomal protein L1p/L10e family
Solyc04g051850.2.1 pacid=27279003 locus=Solyc04g051850.2 ID=Solyc04g051850.2.1.iTAGv2.3 annot-version=iTAGv2.3	3	386	0.05	2	2	0.0467514	3	5' GAAGGAAACCCGAAGAAAGGA 3'	| |o|||||||||| ||||o|	3' CTTTCGTTCTTTGGGCTT-TTTCTTCTTGGGT 5'				AT1G56200.1	emb1303	embryo defective 1303
Solyc07g006030.2.1 pacid=27292503 locus=Solyc07g006030.2 ID=Solyc07g006030.2.1.iTAGv2.3 annot-version=iTAGv2.3	3	5730	0	2	2	0.0467514	3.5	5' GAGCGCTTCAGGGATCCCCGG 3'	||| ||||||o||| |||||	3' AAAGATCG-GAAGTCTCTATGGGCCAGTCGAC 5'		PTHR12601		AT4G28080.1		Tetratricopeptide repeat (TPR)-like superfamily protein
Solyc03g097900.2.1 pacid=27291158 locus=Solyc03g097900.2 ID=Solyc03g097900.2.1.iTAGv2.3 annot-version=iTAGv2.3	3	164	0.02	2	2	0.0467514	2	5' GCCGCCTTCTTTTTTCTTTTC 3'	|||||||||||o||||o|oo|	3' TAGGCGGCGGAAGAAGAAAGGAGGGAAGAAAG 5'	PF01015	PTHR11830	GO:0003735,GO:0006412,GO:0005622,GO:0005840	AT4G34670.1		Ribosomal protein S3Ae
Solyc12g011450.1.1 pacid=27307359 locus=Solyc12g011450.1 ID=Solyc12g011450.1.1.iTAGv2.3 annot-version=iTAGv2.3	3	166	0.05	22	22	0.514265	4	5' GCGGTTCCAAGGGCTAAACAC 3'	| |||o||||| o|| |||||	3' TTTTC-CCAGGGTTCATGAATTGTGCCAGTCC 5'	PF00504	PTHR21649	GO:0016020,GO:0009765	AT5G54270.1	LHCB3,LHCB3*1	light-harvesting chlorophyll B-binding protein 3
Solyc01g088020.2.1 pacid=27303038 locus=Solyc01g088020.2 ID=Solyc01g088020.2.1.iTAGv2.3 annot-version=iTAGv2.3	3	2999	0.04	2	2	0.0467514	3.5	5' GGAAACAACTGAAGCTCCCGA 3'	||| |||||||| || |||o|	3' AGGCCCTATGTTGACT-CGTGGGTTCCACCCG 5'	PF00400,PF07304	PTHR13923:SF11,PTHR13923	GO:0005515	AT3G63460.1		transducin family protein / WD-40 repeat family protein
Solyc12g044410.1.1 pacid=27308776 locus=Solyc12g044410.1 ID=Solyc12g044410.1.1.iTAGv2.3 annot-version=iTAGv2.3	3	2060	0	2	1	0.0233757	3	5' GGAGTGCCCAGCGGCCGACAG 3'	||||| ||||||||| ||| |	3' AAGTCCTCAGGGGTCGCCGTCTG-CTTCCGGA 5'	PF08670,PF01852,PF00046	PTHR24326,PTHR24326:SF218	GO:0003700,GO:0043565,GO:0006355	AT1G52150.1	ATHB-15,ATHB15,CNA,ICU4	Homeobox-leucine zipper family protein / lipid-binding START domain-containing protein
Solyc10g086760.1.1 pacid=27281017 locus=Solyc10g086760.1 ID=Solyc10g086760.1.1.iTAGv2.3 annot-version=iTAGv2.3	3	760	0.04	2	1	0.0233757	3.5	5' GGTTCACACCTGACCTCCTGA 3'	|o|||||| ||o|| ||||o|	3' TAGTCTAAGTGTCGATTGAAGGATTCTAGTCT 5'	PF03953,PF00091	PTHR11588	GO:0051258,GO:0043234,GO:0003924,GO:0005525,GO:0006184,GO:0007017,GO:0005874	AT5G23860.1	TUB8	tubulin beta 8
Solyc09g007250.2.1 pacid=27310335 locus=Solyc09g007250.2 ID=Solyc09g007250.2.1.iTAGv2.3 annot-version=iTAGv2.3	3	456	0.01	2	2	0.0467514	2.5	5' GTAATAGCCGAAGCGACAGCG 3'	|o|||||| |||||o|||||o	3' ACGTCGTTATCGACTTCGTTGTCGTATGGAAA 5'	PF00573	PTHR19431	GO:0003735,GO:0006412,GO:0005840	AT3G09630.1		Ribosomal protein L4/L1 family
Solyc04g080960.2.1 pacid=27277164 locus=Solyc04g080960.2 ID=Solyc04g080960.2.1.iTAGv2.3 annot-version=iTAGv2.3	3	631	0.03	2	2	0.0467514	3	5' TCAGTTGTTTCCACCGGGTAA 3'	||| || |||||||||||| |	3' TGTTAGTAAAAAAAGGTGGCCCAGTGTGAGTA 5'	PF00112,PF08246	PTHR12411:SF42,PTHR12411	GO:0008234,GO:0006508	AT4G39090.1	RD19,RD19A	Papain family cysteine protease
Solyc06g083300.2.1 pacid=27283784 locus=Solyc06g083300.2 ID=Solyc06g083300.2.1.iTAGv2.3 annot-version=iTAGv2.3	3	1772	0.02	2	2	0.0467514	2.5	5' TGACTAGAAAAGAA-AAAAGAA 3'	|o||o||||||o|| |||||||	3' GTTAATTGGTCTTTTTTTCTTTTCTTTAACTT 5'	PF00076,PF02136	PTHR10693:SF8,PTHR10693	GO:0003676,GO:0006810,GO:0005622	AT3G25150.2		Nuclear transport factor 2 (NTF2) family protein with RNA binding (RRM-RBD-RNP motifs) domain
Solyc09g010330.2.1 pacid=27310620 locus=Solyc09g010330.2 ID=Solyc09g010330.2.1.iTAGv2.3 annot-version=iTAGv2.3	3	114	0.01	3	1.5	0.0350635	3.5	5' TTTCCACCGGGTAATAGCCGA 3'	|||||||| ||| ||o||||	3' TGGGAAAGGTGG-CCAAGATTGGCTTGGCCGG 5'	PF01849	PTHR10351,PTHR10351:SF23		AT1G17880.1	ATBTF3,BTF3	basic transcription factor 3
Solyc11g062190.1.1 pacid=27297053 locus=Solyc11g062190.1 ID=Solyc11g062190.1.1.iTAGv2.3 annot-version=iTAGv2.3	3	840	0.03	4	2	0.0467514	3	5' TTTTCTAGTCAGGAGGTCAGG 3'	|||o|| ||||o|||| ||||	3' GTCCAAAGGA-CAGTTCTCCTGTCCGAAGTTC 5'	PF00153	PTHR24089:SF35,PTHR24089		AT5G13490.1	AAC2	ADP/ATP carrier 2
Solyc01g109300.2.1 pacid=27300476 locus=Solyc01g109300.2 ID=Solyc01g109300.2.1.iTAGv2.3 annot-version=iTAGv2.3	3	1012	0.02	3	3	0.0701271	3.5	5' AACCA-CGAGTTTAGTTCCGAG 3'	||||| |o|||||| o|||o||	3' ATCTTGGTAGTTCAAATGGAGGTTCTTATATT 5'	PF02401		GO:0019288,GO:0055114	AT4G34350.1	CLB6,HDR,ISPH	4-hydroxy-3-methylbut-2-enyl diphosphate reductase
Solyc01g108500.2.1 pacid=27300934 locus=Solyc01g108500.2 ID=Solyc01g108500.2.1.iTAGv2.3 annot-version=iTAGv2.3	3	52	0.02	2	2	0.0467514	3.5	5' AAGAA-AAAAGAAGGCGGCTCG 3'	||||| ||||||||| |o|| |	3' TCCTTCTTCTTTTCTTCCTCTGAACAACTCTC 5'	PF00076	PTHR24012:SF67,PTHR24012	GO:0003676	AT3G19130.1	ATRBP47B,RBP47B	RNA-binding protein 47B
Solyc05g044480.2.1 pacid=27299246 locus=Solyc05g044480.2 ID=Solyc05g044480.2.1.iTAGv2.3 annot-version=iTAGv2.3	3	2557	0.02	2	0.666667	0.0155838	4	5' CAGGTTTCC-CCGGGGATCCCT 3'	|||| |||| ||oo|||||| |	3' GTCGTCCTAAGGTGGTTCCTAGGTAGTTCTTT 5'	PF00271,PF00097,PF00176	PTHR10799,PTHR10799:SF62	GO:0003677,GO:0005524,GO:0003676,GO:0004386	AT1G05120.1		Helicase protein with RING/U-box domain
Solyc07g052100.2.1 pacid=27292611 locus=Solyc07g052100.2 ID=Solyc07g052100.2.1.iTAGv2.3 annot-version=iTAGv2.3	3	2253	0.04	2	0.666667	0.0155838	4	5' CAGGTTTCC-CCGGGGATCCCT 3'	|||| |||| ||oo|||||| |	3' GTCGTCCTAAGGTGGTTCCTAGGTAGTACTTT 5'	PF00271,PF00097,PF00176	PTHR10799,PTHR10799:SF62	GO:0003677,GO:0005524,GO:0003676,GO:0004386	AT1G05120.1		Helicase protein with RING/U-box domain
Solyc06g074300.2.1 pacid=27284800 locus=Solyc06g074300.2 ID=Solyc06g074300.2.1.iTAGv2.3 annot-version=iTAGv2.3	3	218	0.04	4	4	0.0935028	4	5' GGATCC-CTGAAGCGCTCCTCC 3'	o||||| |||||o|||| |||	3' TTGTCTAGGTGACTTTGCGAACAGGAAAACCC 5'	PF00687	PTHR23105:SF4,PTHR23105	GO:0003723,GO:0003735,GO:0006412,GO:0015934	AT1G08360.1		Ribosomal protein L1p/L10e family
Solyc08g061100.2.1 pacid=27304593 locus=Solyc08g061100.2 ID=Solyc08g061100.2.1.iTAGv2.3 annot-version=iTAGv2.3	3	2198	0.01	2	2	0.0467514	2	5' GTTTTCAC-CCTTCCTTTCTTC 3'	||||o||| ||||||o||||||	3' GAACAAAGGTGAGGAAGGGAAGAAGGAACTGG 5'	PF03552	PTHR13301,PTHR13301:SF21	GO:0016760,GO:0030244,GO:0016020	AT4G32410.1	AtCESA1,CESA1,RSW1	cellulose synthase 1
Solyc10g079500.1.1 pacid=27281446 locus=Solyc10g079500.1 ID=Solyc10g079500.1.1.iTAGv2.3 annot-version=iTAGv2.3	4	1138	0.01	1	1	0.0233757	2	5' CGGGAGCTTCAGTTGTTTCCA 3'	|o||||||||| |||o|||||	3' CACGGTCCTCGAAGT-AACGAAGGTCGGTTCT 5'	PF00478	PTHR11911,PTHR11911:SF6	GO:0003824,GO:0055114,GO:0000105,GO:0016491,GO:0018580,GO:0009228,GO:0003938	AT1G16350.1		Aldolase-type TIM barrel family protein
Solyc02g093150.2.1 pacid=27287408 locus=Solyc02g093150.2 ID=Solyc02g093150.2.1.iTAGv2.3 annot-version=iTAGv2.3	4	1780	0.03	1	1	0.0233757	1.5	5' CCTTCTTTTTTCTTTTCTAGT 3'	|||| ||||||||||||||o|	3' AGATGGAAAAAAAAAGAAAAGATTAAAGTTTG 5'	PF00847	PTHR11795:SF332,PTHR11795	GO:0003700,GO:0006355	AT4G36920.1	AP2,FL1,FLO2	Integrase-type DNA-binding superfamily protein
Solyc06g053320.2.1 pacid=27283271 locus=Solyc06g053320.2 ID=Solyc06g053320.2.1.iTAGv2.3 annot-version=iTAGv2.3	4	351	0.02	1	1	0.0233757	2.5	5' GGGGATCCCTGAAGCGCTCCT 3'	o|||||||||||||||| ||	3' CTTCTCCCTAGGGACTTCGCGCAGAAATCGGA 5'	PF00076,PF07744	PTHR23189:SF31,PTHR23189	GO:0003676	AT2G43410.1	FPA	RNA binding
Solyc07g008620.1.1 pacid=27294098 locus=Solyc07g008620.1 ID=Solyc07g008620.1.1.iTAGv2.3 annot-version=iTAGv2.3	4	2841	0.02	1	1	0.0233757	3	5' AAGAAGGCGGCTCGGAGGAGC 3'	|| |||| |||| ||||||||	3' CTAGTTATTCCCCCGATCCTCCTCGTATAGGT 5'	PF00560,PF08263	PTHR24420,PTHR24420:SF473	GO:0005515	AT2G34930.1		disease resistance family protein / LRR family protein
Solyc10g007030.1.1 pacid=27280662 locus=Solyc10g007030.1 ID=Solyc10g007030.1.1.iTAGv2.3 annot-version=iTAGv2.3	4	400	0.04	1	1	0.0233757	2.5	5' CGAGGAAGGAAACCCGAAGAA 3'	|o||o|||o|||||| |||||	3' ATGTGTTCTTTCTTTTGGG-TTCTTTCAGGAT 5'				AT1G53035.1
Solyc01g088560.2.1 pacid=27300028 locus=Solyc01g088560.2 ID=Solyc01g088560.2.1.iTAGv2.3 annot-version=iTAGv2.3	4	265	0.03	1	1	0.0233757	2.5	5' AAAGAAAAAAGAAGGCGGCTC 3'	|||o|||||||| ||||| ||	3' TTGTTTTTTTTTTTCTACCGCCTAGGCTAGTC 5'	PF00071	PTHR24073,PTHR24073:SF256	GO:0003924,GO:0005525,GO:0007264,GO:0005634,GO:0005737,GO:0005622	AT2G44610.1	ATRAB6A,ATRABH1B,RAB6,RAB6A	Ras-related small GTP-binding family protein
Solyc02g093430.2.1 pacid=27287537 locus=Solyc02g093430.2 ID=Solyc02g093430.2.1.iTAGv2.3 annot-version=iTAGv2.3	4	974	0.01	1	1	0.0233757	2.5	5' AAACAGGGTTTTCACCCTTCC 3'	|||| ||o|||||||| ||||	3' GTTGTTTG-CCTAAAAGTGGAAAGGACTTAGA 5'	PF04724	PTHR12224	GO:0003830,GO:0006487,GO:0016020	AT3G27540.1		beta-1,4-N-acetylglucosaminyltransferase family protein
Solyc06g072720.2.1 pacid=27284146 locus=Solyc06g072720.2 ID=Solyc06g072720.2.1.iTAGv2.3 annot-version=iTAGv2.3	4	1695	0.04	1	1	0.0233757	3.5	5' GCTAAACACCCTCGCCCCGGA 3'	|| |||||||| |||||o||	3' ACATGGACTTGTGGGA-CGGGGTCTACTATTT 5'	PF00642	PTHR12547:SF42,PTHR12547	GO:0003676,GO:0008270	AT1G32360.1		Zinc finger (CCCH-type) family protein
Solyc11g009050.1.1 pacid=27296626 locus=Solyc11g009050.1 ID=Solyc11g009050.1.1.iTAGv2.3 annot-version=iTAGv2.3	4	129	0	1	1	0.0233757	2.5	5' AGCCCTTGGAACCGCAGTTGG 3'	|o|||||||||| o|||||o|	3' ACGTTTGGGAACCTTGTTGTCAATCGTGGAGA 5'		PTHR23125:SF210,PTHR23125		AT4G08980.1	FBW2	F-BOX WITH WD-40 2
Solyc01g091860.2.1 pacid=27300605 locus=Solyc01g091860.2 ID=Solyc01g091860.2.1.iTAGv2.3 annot-version=iTAGv2.3	4	1086	0.01	1	1	0.0233757	3	5' GTTTCCACCGGGTAAT-AGCCG 3'	|o|||||||||o|||| |o||o	3' TTATCGAAGGTGGCCTATTACTTGGTACTCCA 5'		PTHR13271		AT1G01920.2		SET domain-containing protein
Solyc01g103250.2.1 pacid=27303838 locus=Solyc01g103250.2 ID=Solyc01g103250.2.1.iTAGv2.3 annot-version=iTAGv2.3	4	1843	0.05	1	1	0.0233757	2.5	5' TTTTTGCCAGTTCGCTCCAGG 3'	||o||| |||| |||||||||	3' TAGAAAGAACCGTCA-GCGAGGTCCTTATAAG 5'	PF03126,PF02201	PTHR15473,PTHR15473:SF2	GO:0005515,GO:0003677,GO:0006352,GO:0016570,GO:0005634	AT5G63700.1		zinc ion binding;DNA binding
Solyc03g113340.2.1 pacid=27292188 locus=Solyc03g113340.2 ID=Solyc03g113340.2.1.iTAGv2.3 annot-version=iTAGv2.3	4	1422	0.01	1	1	0.0233757	3	5' CCCCGGGGAAACCTGGAGCGA 3'	|||||o|||||||o|||||	3' TTTAAAGGCCCTTTTGGACTTCGCTATTAGTG 5'	PF06813	PTHR21576		AT1G74780.1		Nodulin-like / Major Facilitator Superfamily protein
Solyc04g007070.2.1 pacid=27278245 locus=Solyc04g007070.2 ID=Solyc04g007070.2.1.iTAGv2.3 annot-version=iTAGv2.3	4	2448	0.05	1	1	0.0233757	3	5' AAACAACTGAAGC-TCCCGAGA 3'	||||||o||||| ||||o|||	3' TTCAATTGTTGGCTTCGGAGGGTTCTAAGATT 5'	PF00931	PTHR11017,PTHR11017:SF14	GO:0043531,GO:0006915,GO:0005524	AT3G46530.1	RPP13	NB-ARC domain-containing disease resistance protein
Solyc06g048540.2.1 pacid=27284004 locus=Solyc06g048540.2 ID=Solyc06g048540.2.1.iTAGv2.3 annot-version=iTAGv2.3	4	763	0.04	1	1	0.0233757	3	5' AGCTCCCGAGAACCGCTTTTT 3'	||| ||||||||||||| ||	3' TCAGTCG-GGGCTCTTGGCGATCAACGTCTTA 5'	PF00005	PTHR24220:SF6,PTHR24220	GO:0005524,GO:0016887	AT3G10670.1	ATNAP7,NAP7	non-intrinsic ABC protein 7
Solyc07g006520.2.1 pacid=27292512 locus=Solyc07g006520.2 ID=Solyc07g006520.2.1.iTAGv2.3 annot-version=iTAGv2.3	4	1430	0.01	1	1	0.0233757	3	5' GCTATTACCCGGTGGAAACAA 3'	||| ||||||||| ||| |||	3' GACACGAAAATGGGCCAGCTT-GTTCACCCTA 5'	PF00344	PTHR10906:SF2,PTHR10906	GO:0015450,GO:0015031,GO:0016020	AT2G18710.1	SCY1	SECY homolog 1
Solyc09g065850.2.1 pacid=27309685 locus=Solyc09g065850.2 ID=Solyc09g065850.2.1.iTAGv2.3 annot-version=iTAGv2.3	4	886	0.03	1	1	0.0233757	2.5	5' CTAGAAAAGAAAAAAGAAGGC 3'	|o|o||||o|||||||||||	3' AGAAGGTTTTTTTTTTTTTCTTCCTATTTTGA 5'	PF02309		GO:0006355,GO:0005634	AT5G43700.1	ATAUX2-11,IAA4	AUX/IAA transcriptional regulator family protein
Solyc09g075260.2.1 pacid=27311375 locus=Solyc09g075260.2 ID=Solyc09g075260.2.1.iTAGv2.3 annot-version=iTAGv2.3	4	422	0.01	1	1	0.0233757	3	5' GCCGACAGGAGTAATTCCCGC 3'	|||| || ||||||o||||o|	3' GTAGCGGCAGTGCTCATTGAGGGTGTTATAAC 5'	PF04398			AT1G02816.1		Protein of unknown function, DUF538
Solyc10g044960.1.1 pacid=27279623 locus=Solyc10g044960.1 ID=Solyc10g044960.1.1.iTAGv2.3 annot-version=iTAGv2.3	4	910	0.05	1	1	0.0233757	2.5	5' CAGGGTTTTCACCCTTCCTTT 3'	||||||o||||||||o|| o|	3' TAAGGTCCCAGAAGTGGGAGGGTGACCTATAG 5'	PF03735			AT5G13020.1		Emsy N Terminus (ENT)/ plant Tudor-like domains-containing protein
Solyc11g006170.1.1 pacid=27295309 locus=Solyc11g006170.1 ID=Solyc11g006170.1.1.iTAGv2.3 annot-version=iTAGv2.3	4	1488	0.04	1	1	0.0233757	3	5' GTTCACACCTGACCTCCTGAC 3'	o|o|||| ||||| |||||||	3' AGGTTAGGTGTAGACTG-AGGACTGGACTGAG 5'	PF00226	PTHR24077,PTHR24077:SF89	GO:0031072	AT5G64360.1		Chaperone DnaJ-domain superfamily protein
Solyc11g008450.1.1 pacid=27296635 locus=Solyc11g008450.1 ID=Solyc11g008450.1.1.iTAGv2.3 annot-version=iTAGv2.3	4	392	0.04	1	1	0.0233757	3	5' GAGAAAAAGCG-GTTCTCGGGA 3'	||| ||||||| ||||| ||||	3' TTGTCTCATTTTCGCACAAGAACCCTTCATCA 5'	PF00085	PTHR10438:SF75,PTHR10438	GO:0045454,GO:0015035,GO:0009055,GO:0006662	AT5G04260.1	WCRKC2	WCRKC thioredoxin 2
Solyc08g007220.2.1 pacid=27306241 locus=Solyc08g007220.2 ID=Solyc08g007220.2.1.iTAGv2.3 annot-version=iTAGv2.3	2	992	0.02	17	17	0.397387	2.5	5' AAAAGAAGGCGGCTCGGAGGA 3'	||| ||||o||||||||| ||	3' CCTTTTTCCTTCTGCCGAGCCTACTGTTCTCA 5'	PF04774	PTHR12299,PTHR12299:SF4		AT4G17520.1		Hyaluronan / mRNA binding family
Solyc09g010330.2.1 pacid=27310620 locus=Solyc09g010330.2 ID=Solyc09g010330.2.1.iTAGv2.3 annot-version=iTAGv2.3	4	42	0.05	1	1	0.0233757	3.5	5' GCTAAACACCCTCGCCCCGGA 3'	|||||| ||||| ||| |o||	3' GACTCGATTT-TGGGATCGGCGTCTATTCTCC 5'	PF01849	PTHR10351,PTHR10351:SF23		AT1G17880.1	ATBTF3,BTF3	basic transcription factor 3
Solyc12g044410.1.1 pacid=27308776 locus=Solyc12g044410.1 ID=Solyc12g044410.1.1.iTAGv2.3 annot-version=iTAGv2.3	4	2062	0.02	1	0.5	0.0116878	3.5	5' GGGGAGTGCCCAGCGGCCGAC 3'	o||||| ||||||||| |||	3' CGAAGTCCTCAGGGGTCGCCGTCTGCTTCCGG 5'	PF08670,PF01852,PF00046	PTHR24326,PTHR24326:SF218	GO:0003700,GO:0043565,GO:0006355	AT1G52150.1	ATHB-15,ATHB15,CNA,ICU4	Homeobox-leucine zipper family protein / lipid-binding START domain-containing protein
Solyc01g068330.2.1 pacid=27303813 locus=Solyc01g068330.2 ID=Solyc01g068330.2.1.iTAGv2.3 annot-version=iTAGv2.3	4	2547	0.04	1	1	0.0233757	3	5' TTCCTCGGAACTAAACTCGTG 3'	|o|| |||||||| ||||o||	3' AACGAGGGCGCCTTGATATGAGTACCTATAAT 5'	PF00004	PTHR23077,PTHR23077:SF16	GO:0005524,GO:0009378,GO:0006281,GO:0006310	AT3G01610.1	CDC48C,emb1354	cell division cycle 48C
Solyc01g088560.2.1 pacid=27300028 locus=Solyc01g088560.2 ID=Solyc01g088560.2.1.iTAGv2.3 annot-version=iTAGv2.3	4	266	0.05	1	1	0.0233757	2.5	5' AAAAGAAAAAAGAAGGCGGCT 3'	||||o|||||||| ||||| |	3' ATTGTTTTTTTTTTTCTACCGCCTAGGCTAGT 5'	PF00071	PTHR24073,PTHR24073:SF256	GO:0003924,GO:0005525,GO:0007264,GO:0005634,GO:0005737,GO:0005622	AT2G44610.1	ATRAB6A,ATRABH1B,RAB6,RAB6A	Ras-related small GTP-binding family protein
Solyc02g088620.2.1 pacid=27288308 locus=Solyc02g088620.2 ID=Solyc02g088620.2.1.iTAGv2.3 annot-version=iTAGv2.3	2	228	0.01	2	2	0.0467514	3	5' ACTGAAGCTCCCGAGAACCGC 3'	||||||||||||o||| ||o	3' TTAGTGACTTCGAGGGTTCT-GGTTTCTTAAA 5'				AT3G01050.1	MUB1	membrane-anchored ubiquitin-fold protein 1 precursor
Solyc04g010190.1.1 pacid=27278547 locus=Solyc04g010190.1 ID=Solyc04g010190.1.1.iTAGv2.3 annot-version=iTAGv2.3	3	301	0.03	4	4	0.0935028	4	5' TAAACACCCTCGCCCCGGAGC 3'	|||||| |||| |||||| |	3' CCCTCTTTGTGCGAGCTGGGCCTAGGCCTAGG 5'	PF00504			AT3G12345.1
Solyc06g053320.2.1 pacid=27283271 locus=Solyc06g053320.2 ID=Solyc06g053320.2.1.iTAGv2.3 annot-version=iTAGv2.3	4	350	0.05	1	1	0.0233757	3	5' GGGATCCCTGAAGCGCTCCTC 3'	|||||||||||||||| ||	3' TTCTCCCTAGGGACTTCGCGCAGAAATCGGAG 5'	PF00076,PF07744	PTHR23189:SF31,PTHR23189	GO:0003676	AT2G43410.1	FPA	RNA binding
Solyc06g072490.2.1 pacid=27284625 locus=Solyc06g072490.2 ID=Solyc06g072490.2.1.iTAGv2.3 annot-version=iTAGv2.3	4	53	0.05	1	1	0.0233757	2	5' GCCGCCTTCTTTTTTCTTTTC 3'	|||||||||||o||||o|oo|	3' TAGCCGGCGGAAGAAGAAAGGAGGGAAGAAAG 5'	PF01015	PTHR11830	GO:0003735,GO:0006412,GO:0005622,GO:0005840	AT4G34670.1		Ribosomal protein S3Ae
Solyc09g007910.2.1 pacid=27309996 locus=Solyc09g007910.2 ID=Solyc09g007910.2.1.iTAGv2.3 annot-version=iTAGv2.3	3	922	0.01	2	0.333333	0.0077919	3	5' GGAACCAACTGCGGTTCCAAG 3'	o|||||||||||o||||||	3' ATGGTCTTGGTTGACGTCAAGGTAAGTGTTCA 5'	PF00221	PTHR10362,PTHR10362:SF3	GO:0016841,GO:0009058	AT2G37040.1	ATPAL1,PAL1	PHE ammonia lyase 1
Solyc09g007910.2.1 pacid=27309996 locus=Solyc09g007910.2 ID=Solyc09g007910.2.1.iTAGv2.3 annot-version=iTAGv2.3	3	2810	0.04	2	0.333333	0.0077919	3.5	5' CGAGGAACCAACTGCGGTTCC 3'	| | |||||||||||o|| ||	3' GTATGGT-CTTGGTTGACGTCATGGTAAGTGT 5'	PF00221	PTHR10362,PTHR10362:SF3	GO:0016841,GO:0009058	AT2G37040.1	ATPAL1,PAL1	PHE ammonia lyase 1
Solyc03g116030.2.1 pacid=27290464 locus=Solyc03g116030.2 ID=Solyc03g116030.2.1.iTAGv2.3 annot-version=iTAGv2.3	2	956	0	3	3	0.0701271	3	5' TTACTAGCTCCGGGGCGAGGG 3'	||||||||||||o| ||||o	3' TAAATATGATCGAGGCCTC-CTCCTCAACACT 5'	PF00097,PF12428	PTHR23012		AT3G47550.3		RING/FYVE/PHD zinc finger superfamily protein
Solyc06g051400.2.1 pacid=27283977 locus=Solyc06g051400.2 ID=Solyc06g051400.2.1.iTAGv2.3 annot-version=iTAGv2.3	4	1427	0.05	1	1	0.0233757	2.5	5' GGAGCTTCAGTTGTTTCCACC 3'	| |||||||||||o||| |||	3' AAATCGTCGAAGTCAACGAAGATGGTTTACTA 5'	PF00487,PF11960	PTHR19353,PTHR19353:SF7	GO:0006629,GO:0016717,GO:0055114,GO:0016491	AT5G05580.1	FAD8	fatty acid desaturase 8
Solyc08g007220.2.1 pacid=27306241 locus=Solyc08g007220.2 ID=Solyc08g007220.2.1.iTAGv2.3 annot-version=iTAGv2.3	2	995	0	6	6	0.140254	1.5	5' GAAAAAAGAAGGCGGCTCGGA 3'	|||||| ||||o|||||||||	3' TACCCTTTTTCCTTCTGCCGAGCCTACTGTTC 5'	PF04774	PTHR12299,PTHR12299:SF4		AT4G17520.1		Hyaluronan / mRNA binding family
Solyc09g007250.2.1 pacid=27310335 locus=Solyc09g007250.2 ID=Solyc09g007250.2.1.iTAGv2.3 annot-version=iTAGv2.3	4	454	0.01	1	1	0.0233757	3	5' AATAGCCGAAGCGACAGCGCA 3'	|||||| |||||o|||||o |	3' GTCGTTATCGACTTCGTTGTCGTATGGAAAAG 5'	PF00573	PTHR19431	GO:0003735,GO:0006412,GO:0005840	AT3G09630.1		Ribosomal protein L4/L1 family

## Sheet: Table S5 Mock T2
Table S5 mRNA targets (false) of all the in silico generated PSTVd-sRNAs identified using degradome data from mock-inoculated tomato sample T2.
Target ID	Category	Cleavage Position	P-Value	Fragment Abundance	Weighted Fragment Abundance	Normalised Weighted Fragment Abundance	Alignment Score	PSTVd-sRNA	alignement	mRNA target (3'-5')	Interpro	Panther classification	GO classification	arabidosis homolog	abbreviation	target annotation
Solyc01g103370.2.1 pacid=27300143 locus=Solyc01g103370.2 ID=Solyc01g103370.2.1.iTAGv2.3 annot-version=iTAGv2.3	0	615	0.04	404	404	9.94222	4	5' CTTTTTCTCTATCTTACTAGC 3'	||||||| |||||o |o|||	3' GGTAAAAAAAGAAATAGAGAGGTCGGTAGCAA 5'	PF00071	PTHR24073:SF227,PTHR24073	GO:0003924,GO:0005525,GO:0007264,GO:0005634,GO:0005737,GO:0005622	AT3G11730.1	ATFP8,ATRABD1,RABD1	Ras-related small GTP-binding family protein
Solyc02g079790.2.1 pacid=27288385 locus=Solyc02g079790.2 ID=Solyc02g079790.2.1.iTAGv2.3 annot-version=iTAGv2.3	0	543	0.02	63	63	1.5504	4	5' CTTTTTTCTTTTCT-AGTCAGG 3'	| ||||| |||||| |o||||o	3' TAACGTAAAAACAAAAGAATTAGTCTAAAGTG 5'	PF04398			AT1G61667.1		Protein of unknown function, DUF538
Solyc03g007820.2.1 pacid=27289106 locus=Solyc03g007820.2 ID=Solyc03g007820.2.1.iTAGv2.3 annot-version=iTAGv2.3	0	18	0.01	9	9	0.221485	3	5' CCTTCTTTTTTCTTTTCTAGT 3'	| ||||o||||||||||||o	3' GAAGTG-AGAAGAAAGAAAAGATCGTGGGTA 5'
Solyc12g015920.1.1 pacid=27308766 locus=Solyc12g015920.1 ID=Solyc12g015920.1.1.iTAGv2.3 annot-version=iTAGv2.3	0	266	0.02	6	3	0.0738284	4	5' TTCCTTTCTTCGGGTTTCCTT 3'	||| ||||||| | || ||||	3' AAAGAAGAAAAGAAGACGAA-GGAAGAAGAAG 5'		PTHR22814,PTHR22814:SF5		AT3G20180.1		Copper transport protein family
Solyc07g047820.1.1 pacid=27293254 locus=Solyc07g047820.1 ID=Solyc07g047820.1.1.iTAGv2.3 annot-version=iTAGv2.3	1	2474	0	2	2	0.0492189	3	5' AAGGAAGGGTGAAAACCCTGT 3'	|||| ||| |||||||| |||	3' CTGTTTCC-TCCAACTTTTGGAACAACTTAGT 5'	PF01535	PTHR24015		AT5G65560.1		Pentatricopeptide repeat (PPR) superfamily protein
Solyc01g010780.2.1 pacid=27300945 locus=Solyc01g010780.2 ID=Solyc01g010780.2.1.iTAGv2.3 annot-version=iTAGv2.3	2	1479	0	5	5	0.123047	1.5	5' GAAGAAAGGAAGGGTGAAAAC 3'	|||||||o|||o|||o|||||	3' CCAACTTCTTTTCTTTCCATTTTTGTTTGGTG 5'	PF00069	PTHR24420,PTHR24420:SF661	GO:0004672,GO:0005524,GO:0006468	AT5G15080.1		Protein kinase superfamily protein
Solyc01g028810.2.1 pacid=27299755 locus=Solyc01g028810.2 ID=Solyc01g028810.2.1.iTAGv2.3 annot-version=iTAGv2.3	2	1771	0	68	68	1.67344	3.5	5' GACCACCCCTCGCCCCCTTTG 3'	||| || ||||o|| ||||||	3' AGATCTGTTGTGGAGTGGTGGAAACAACCTAG 5'	PF00118	PTHR11353:SF8,PTHR11353	GO:0005524,GO:0044267	AT3G13470.1		TCP-1/cpn60 chaperonin family protein
Solyc01g087570.2.1 pacid=27301401 locus=Solyc01g087570.2 ID=Solyc01g087570.2.1.iTAGv2.3 annot-version=iTAGv2.3	2	263	0.04	13	13	0.319923	3.5	5' CTGTCGGCCGCTGGGCACTCC 3'	|o||| |||||o||o |||||	3' GGGAGGCAG-CGGCGGCCTCTGAGGTTAGACC 5'				AT3G57450.1
Solyc01g098700.2.1 pacid=27301380 locus=Solyc01g098700.2 ID=Solyc01g098700.2.1.iTAGv2.3 annot-version=iTAGv2.3	2	1700	0.03	2	2	0.0492189	2.5	5' GTTCCTGTGGTTCACACCTGA 3'	|||||||| ||o||||||| |	3' GTATCAAGGACAACAGGTGTGGAGTAGTCGTC 5'	PF01063	PTHR11825,PTHR11825:SF13	GO:0003824,GO:0008152	AT5G27410.2		D-aminoacid aminotransferase-like PLP-dependent enzymes superfamily protein
Solyc01g110440.2.1 pacid=27301477 locus=Solyc01g110440.2 ID=Solyc01g110440.2.1.iTAGv2.3 annot-version=iTAGv2.3	2	1504	0.05	5	5	0.123047	3.5	5' GCTCCTCCGAGCCGCCTTCTT 3'	o |||||||||| ||||o||o	3' CACCTCAGGAGGCTCG-CGGAGGAGTATTCGG 5'	PF00278,PF02784	PTHR11482:SF3,PTHR11482	GO:0003824,GO:0008792,GO:0008295,GO:0006527	AT4G34710.1	ADC2,ATADC2,SPE2	arginine decarboxylase 2
Solyc02g032860.2.1 pacid=27287981 locus=Solyc02g032860.2 ID=Solyc02g032860.2.1.iTAGv2.3 annot-version=iTAGv2.3	2	1187	0.02	4	4	0.0984379	2.5	5' TTCACACCTGA-CCTCCTGACT 3'	|||||||| || ||||||o|||	3' ATGGAAGTGTGGTCTTGGAGGATTGAAGAGAC 5'	PF01507,PF00085	PTHR18929	GO:0045454,GO:0003824,GO:0008152	AT4G21990.1	APR3,ATAPR3,PRH-26,PRH26	APS reductase 3
Solyc02g078800.2.1 pacid=27286490 locus=Solyc02g078800.2 ID=Solyc02g078800.2.1.iTAGv2.3 annot-version=iTAGv2.3	2	3217	0.02	6	6	0.147657	2.5	5' GCGAGGAAGGAAACCCGAAGA 3'	||o|||| |||||||||| ||	3' CCATCGTTCCTGCCTTTGGGCTCCTCGTTTTA 5'	PF00400	PTHR19845	GO:0005515	AT1G61210.2		Transducin/WD40 repeat-like superfamily protein
Solyc02g080590.2.1 pacid=27288601 locus=Solyc02g080590.2 ID=Solyc02g080590.2.1.iTAGv2.3 annot-version=iTAGv2.3	2	150	0.02	2	2	0.0492189	2.5	5' TCCTGACTAGAAAAGAAAAAA 3'	|||| ||o||||||||| |||	3' AACTAGGA-TGGTCTTTTCTTCTTTCAGCTTA 5'	PF02991	PTHR10969	GO:0000045,GO:0005737	AT1G62040.2	ATG8C	Ubiquitin-like superfamily protein
Solyc03g007040.2.1 pacid=27290233 locus=Solyc03g007040.2 ID=Solyc03g007040.2.1.iTAGv2.3 annot-version=iTAGv2.3	2	1899	0.04	4	4	0.0984379	3.5	5' TAATTCCCGCCGAAACAGGGT 3'	|| | ||||||o|||| ||||	3' TTAAATGACGGGCGGTTTTGACCCATATAACA 5'	PF00999	PTHR16254	GO:0015299,GO:0006812,GO:0055085,GO:0016021	AT5G51710.2	ATKEA5,KEA5	K+ efflux antiporter 5
Solyc03g116030.2.1 pacid=27290464 locus=Solyc03g116030.2 ID=Solyc03g116030.2.1.iTAGv2.3 annot-version=iTAGv2.3	2	956	0.02	2	2	0.0492189	3	5' TTACTAGCTCCGGGGCGAGGG 3'	||||||||||||o| ||||o	3' TAAATATGATCGAGGCCTC-CTCCTCAACACT 5'	PF00097,PF12428	PTHR23012		AT3G47550.3		RING/FYVE/PHD zinc finger superfamily protein
Solyc04g005650.1.1 pacid=27279150 locus=Solyc04g005650.1 ID=Solyc04g005650.1.1.iTAGv2.3 annot-version=iTAGv2.3	2	318	0.01	2	2	0.0492189	3.5	5' CAGGACCA-CCCCTCGCCCCCT 3'	|||o|||| ||||||| || ||	3' GTTGTCTTGGTAGGGGAGCCGGAGAAAAGAAT 5'	PF00153	PTHR24089:SF36,PTHR24089		AT2G39970.1		Mitochondrial substrate carrier family protein
Solyc05g017760.2.1 pacid=27297591 locus=Solyc05g017760.2 ID=Solyc05g017760.2.1.iTAGv2.3 annot-version=iTAGv2.3	2	830	0.01	4	4	0.0984379	2.5	5' ACCGCTTTTTCTCTATCTTAC 3'	|| ||||||||||o| |||||	3' AAAATGTCGAAAAAGAGGT-GAATGATTTTGA 5'	PF02803,PF00108	PTHR18919:SF7,PTHR18919	GO:0016747,GO:0008152	AT5G48230.2	ACAT2,EMB1276	acetoacetyl-CoA thiolase 2
Solyc06g051400.2.1 pacid=27283977 locus=Solyc06g051400.2 ID=Solyc06g051400.2.1.iTAGv2.3 annot-version=iTAGv2.3	2	1425	0.04	41	41	1.00899	2.5	5' AGCTTCAGTTGTTTCCACCGG 3'	|||||||||||o||| |||oo	3' ATCGTCGAAGTCAACGAAGATGGTTTACTATC 5'	PF00487,PF11960	PTHR19353,PTHR19353:SF7	GO:0006629,GO:0016717,GO:0055114,GO:0016491	AT5G05580.1	FAD8	fatty acid desaturase 8
Solyc08g007220.2.1 pacid=27306241 locus=Solyc08g007220.2 ID=Solyc08g007220.2.1.iTAGv2.3 annot-version=iTAGv2.3	2	992	0	7	7	0.172266	2.5	5' AAAAGAAGGCGGCTCGGAGGA 3'	||| ||||o||||||||| ||	3' CCTTTTTCCTTCTGCCGAGCCTACTGTTCTCA 5'	PF04774	PTHR12299,PTHR12299:SF4		AT4G17520.1		Hyaluronan / mRNA binding family
Solyc09g007250.2.1 pacid=27310335 locus=Solyc09g007250.2 ID=Solyc09g007250.2.1.iTAGv2.3 annot-version=iTAGv2.3	2	454	0.01	4	4	0.0984379	3	5' AATAGCCGAAGCGACAGCGCA 3'	|||||| |||||o|||||o |	3' GTCGTTATCGACTTCGTTGTCGTATGGAAAAG 5'	PF00573	PTHR19431	GO:0003735,GO:0006412,GO:0005840	AT3G09630.1		Ribosomal protein L4/L1 family
Solyc09g059960.2.1 pacid=27311288 locus=Solyc09g059960.2 ID=Solyc09g059960.2.1.iTAGv2.3 annot-version=iTAGv2.3	2	2020	0.04	2	2	0.0492189	3.5	5' TACTCCTGTCGG-CCGCTGGGC 3'	o|| |||o|||| ||o||||||	3' CATCGTGCGGATAGCCTGGTGACCCGAACCGT 5'	PF04113	PTHR12959,PTHR12959:SF11	GO:0016021,GO:0042765	AT3G07140.1		GPI transamidase component Gpi16 subunit family protein
Solyc10g079500.1.1 pacid=27281446 locus=Solyc10g079500.1 ID=Solyc10g079500.1.1.iTAGv2.3 annot-version=iTAGv2.3	2	1138	0	2	2	0.0492189	2	5' CGGGAGCTTCAGTTGTTTCCA 3'	|o||||||||| |||o|||||	3' CACGGTCCTCGAAGT-AACGAAGGTCGGTTCT 5'	PF00478	PTHR11911,PTHR11911:SF6	GO:0003824,GO:0055114,GO:0000105,GO:0016491,GO:0018580,GO:0009228,GO:0003938	AT1G16350.1		Aldolase-type TIM barrel family protein
Solyc01g006280.2.1 pacid=27300099 locus=Solyc01g006280.2 ID=Solyc01g006280.2.1.iTAGv2.3 annot-version=iTAGv2.3	3	1870	0.05	2	2	0.0492189	4	5' AACTGCGGTTCCAAGGGCTAA 3'	|||||||o|||| ||| |o|	3' AGACTTGACGCTAAGGCTCCAGGTGGCGAGGA 5'	PF01268	PTHR24508:SF8,PTHR24508	GO:0004329,GO:0005524,GO:0009396	AT1G50480.1	THFS	10-formyltetrahydrofolate synthetase
Solyc01g088370.2.1 pacid=27302424 locus=Solyc01g088370.2 ID=Solyc01g088370.2.1.iTAGv2.3 annot-version=iTAGv2.3	3	2502	0.05	2	2	0.0492189	3	5' AGAAAAGAAAAAAGAAGGCGG 3'	|o|||| ||||||o|||| ||	3' GCCTTTTTTTGTTTTTTTTTCC-CCTCGCAAA 5'	PF08662,PF00076	PTHR14068	GO:0003676,GO:0006413,GO:0003743,GO:0003723	AT5G27640.1	ATEIF3B-1,ATTIF3B1,EIF3B,EIF3B-1,TIF3B1	translation initiation factor 3B1
Solyc01g098910.2.1 pacid=27301383 locus=Solyc01g098910.2 ID=Solyc01g098910.2.1.iTAGv2.3 annot-version=iTAGv2.3	3	21	0	2	2	0.0492189	2.5	5' GAAAAGAAAAAAGAAGGCGGC 3'	|||||o|| |||| |||||||	3' CACTCTTTTTTTATTTCATCCGCCGAAACTTG 5'	PF00153	PTHR24089:SF36,PTHR24089		AT3G05290.1	PNC1	peroxisomal adenine nucleotide carrier 1
Solyc01g109300.2.1 pacid=27300476 locus=Solyc01g109300.2 ID=Solyc01g109300.2.1.iTAGv2.3 annot-version=iTAGv2.3	3	1013	0.04	2	2	0.0492189	3.5	5' GAACCA-CGAGTTTAGTTCCGA 3'	|||||| |o|||||| o|||o|	3' GATCTTGGTAGTTCAAATGGAGGTTCTTATAT 5'	PF02401		GO:0019288,GO:0055114	AT4G34350.1	CLB6,HDR,ISPH	4-hydroxy-3-methylbut-2-enyl diphosphate reductase
Solyc02g087340.2.1 pacid=27288242 locus=Solyc02g087340.2 ID=Solyc02g087340.2.1.iTAGv2.3 annot-version=iTAGv2.3	3	401	0.03	2	2	0.0492189	3.5	5' ATTC-CCGCCGAAACAGGGTTT 3'	|||| | |||||||| ||o|||	3' TCTTAAGTGACGGCTTTGGCCTAAAGGACCAC 5'				AT5G14970.1
Solyc03g097900.2.1 pacid=27291158 locus=Solyc03g097900.2 ID=Solyc03g097900.2.1.iTAGv2.3 annot-version=iTAGv2.3	3	164	0	2	2	0.0492189	2	5' GCCGCCTTCTTTTTTCTTTTC 3'	|||||||||||o||||o|oo|	3' TAGGCGGCGGAAGAAGAAAGGAGGGAAGAAAG 5'	PF01015	PTHR11830	GO:0003735,GO:0006412,GO:0005622,GO:0005840	AT4G34670.1		Ribosomal protein S3Ae
Solyc04g010190.1.1 pacid=27278547 locus=Solyc04g010190.1 ID=Solyc04g010190.1.1.iTAGv2.3 annot-version=iTAGv2.3	3	301	0.02	2	2	0.0492189	4	5' TAAACACCCTCGCCCCGGAGC 3'	|||||| |||| |||||| |	3' CCCTCTTTGTGCGAGCTGGGCCTAGGCCTAGG 5'	PF00504			AT3G12345.1
Solyc04g049330.2.1 pacid=27277076 locus=Solyc04g049330.2 ID=Solyc04g049330.2.1.iTAGv2.3 annot-version=iTAGv2.3	3	170	0.04	2	2	0.0492189	4	5' TGCCCAGCGGCCGACAGGAGT 3'	||| ||||o|| o| ||||||	3' AAGGACGAGTCGTCGATTTTCCTCAACTTAAG 5'	PF03179	PTHR12713,PTHR12713:SF1	GO:0016820,GO:0015992,GO:0016471	AT4G23710.1	VAG2,VATG2,VHA-G2	vacuolar ATP synthase subunit G2
Solyc04g077970.2.1 pacid=27278720 locus=Solyc04g077970.2 ID=Solyc04g077970.2.1.iTAGv2.3 annot-version=iTAGv2.3	3	308	0.04	3	3	0.0738284	4	5' CAGGAGTAATTCCCGCCGAAA 3'	|||o||o|||||| || || |	3' TATCGTCTTCGTTAAGGTCG-CTATGCAAGTA 5'	PF00156	PTHR11776	GO:0009116	AT1G27450.1	APT1,ATAPT1	adenine phosphoribosyl transferase 1
Solyc05g052040.1.1 pacid=27299303 locus=Solyc05g052040.1 ID=Solyc05g052040.1.1.iTAGv2.3 annot-version=iTAGv2.3	3	704	0.01	16	4	0.0984379	3.5	5' AACTAAACTCGTGGTTCCTGT 3'	|||o||||||||| |o||o |	3' AGGATTGGTTTGAGCAC-AGGGGAAAGATCAA 5'	PF00847		GO:0003700,GO:0006355	AT5G51190.1		Integrase-type DNA-binding superfamily protein
Solyc06g005710.2.1 pacid=27284417 locus=Solyc06g005710.2 ID=Solyc06g005710.2.1.iTAGv2.3 annot-version=iTAGv2.3	3	1475	0.05	3	3	0.0738284	3.5	5' AGG-GTTTTCACCCTTCCTTTC 3'	||| ||||||||| o| |||||	3' ACCTCCTCAAAAGTGGTGACGAAAGACTCGTC 5'	PF05368	PTHR14194,PTHR14194:SF18		AT3G46780.1	PTAC16	plastid transcriptionally active 16
Solyc06g069120.2.1 pacid=27284255 locus=Solyc06g069120.2 ID=Solyc06g069120.2.1.iTAGv2.3 annot-version=iTAGv2.3	3	417	0.03	3	3	0.0738284	3	5' CAAAAAAGGACGGTGGGGAGT 3'	|| |||||o|||||||o|| |	3' CTAGGTATTTTCTTGCCACCTCT-ACTTAGCT 5'				AT1G68490.1
Solyc06g074890.1.1 pacid=27283472 locus=Solyc06g074890.1 ID=Solyc06g074890.1.1.iTAGv2.3 annot-version=iTAGv2.3	3	388	0	2	2	0.0492189	3.5	5' CCCCGGGGAAACCTGGAGCGA 3'	||| | |||||||||||o| |	3' AAAAGGGACGCCTTTGGACCTTG-TCCCCCGC 5'	PF05697		GO:0006457,GO:0015031	AT2G30695.1
Solyc07g043130.2.1 pacid=27293018 locus=Solyc07g043130.2 ID=Solyc07g043130.2.1.iTAGv2.3 annot-version=iTAGv2.3	3	1288	0.04	2	2	0.0492189	4	5' CTTCCTCGCGCCCGCAGGACC 3'	||| ||||||||| |||| |	3' GTCGGAAAGAGCGCGGGAATCCTTGGTTTTAT 5'	PF00651,PF03000	PTHR24413,PTHR24413:SF171	GO:0005515,GO:0004871,GO:0009416	AT2G30520.1	RPT2	Phototropic-responsive NPH3 family protein
Solyc07g064160.2.1 pacid=27294745 locus=Solyc07g064160.2 ID=Solyc07g064160.2.1.iTAGv2.3 annot-version=iTAGv2.3	3	345	0.04	3	3	0.0738284	3.5	5' AAACAACTGAAGCTCCCGAGA 3'	|| |||||||o|| ||||||	3' CCTAATT-TTGACTTTGAAGGCTCTAGCATTC 5'	PF01946	PTHR10617,PTHR10617:SF54	GO:0009055,GO:0016491,GO:0055114	AT5G54770.1	THI1,THI4,TZ	thiazole biosynthetic enzyme, chloroplast (ARA6) (THI1) (THI4)
Solyc08g014340.2.1 pacid=27304175 locus=Solyc08g014340.2 ID=Solyc08g014340.2.1.iTAGv2.3 annot-version=iTAGv2.3	3	1025	0.02	2	2	0.0492189	4	5' CGCTGTCGCTTCGGCTATTAC 3'	| ||o||o||||o |o|||||	3' TATAGAGATAGTGAAGTAGGTAATGTAGAACT 5'	PF00291	PTHR10314,PTHR10314:SF8	GO:0003824,GO:0030170,GO:0008152	AT3G59760.3	ATCS-C,OASC	O-acetylserine (thiol) lyase isoform C
Solyc08g083330.2.1 pacid=27304548 locus=Solyc08g083330.2 ID=Solyc08g083330.2.1.iTAGv2.3 annot-version=iTAGv2.3	3	643	0.04	4	4	0.0984379	4	5' AAAAGGACGGTGGGGAGTGCC 3'	||| ||| |||||||||||	3' CTACTTTACCTCCCACCCCTCACTCAAAGGAA 5'	PF01852	PTHR19308		AT1G64720.1	CP5	Polyketide cyclase/dehydrase and lipid transport superfamily protein
Solyc12g011450.1.1 pacid=27307359 locus=Solyc12g011450.1 ID=Solyc12g011450.1.1.iTAGv2.3 annot-version=iTAGv2.3	3	166	0.04	28	28	0.689065	4	5' GCGGTTCCAAGGGCTAAACAC 3'	| |||o||||| o|| |||||	3' TTTTC-CCAGGGTTCATGAATTGTGCCAGTCC 5'	PF00504	PTHR21649	GO:0016020,GO:0009765	AT5G54270.1	LHCB3,LHCB3*1	light-harvesting chlorophyll B-binding protein 3
Solyc12g044410.1.1 pacid=27308776 locus=Solyc12g044410.1 ID=Solyc12g044410.1.1.iTAGv2.3 annot-version=iTAGv2.3	3	2060	0	2	1	0.0246095	3	5' GGAGTGCCCAGCGGCCGACAG 3'	||||| ||||||||| ||| |	3' AAGTCCTCAGGGGTCGCCGTCTG-CTTCCGGA 5'	PF08670,PF01852,PF00046	PTHR24326,PTHR24326:SF218	GO:0003700,GO:0043565,GO:0006355	AT1G52150.1	ATHB-15,ATHB15,CNA,ICU4	Homeobox-leucine zipper family protein / lipid-binding START domain-containing protein
Solyc01g067290.2.1 pacid=27300944 locus=Solyc01g067290.2 ID=Solyc01g067290.2.1.iTAGv2.3 annot-version=iTAGv2.3	4	945	0	1	1	0.0246095	2.5	5' GGTTCACACCTGACCTCCTGA 3'	oo|||| ||||||||||||o|	3' GTGGTTAAGT-TGGACTGGAGGATTCGAGAAC 5'	PF05368	PTHR14194,PTHR14194:SF15	GO:0003854,GO:0016616,GO:0006694,GO:0055114,GO:0003824,GO:0050662,GO:0044237	AT5G18660.1	PCB2	NAD(P)-binding Rossmann-fold superfamily protein
Solyc01g088560.2.1 pacid=27300028 locus=Solyc01g088560.2 ID=Solyc01g088560.2.1.iTAGv2.3 annot-version=iTAGv2.3	4	266	0.02	1	1	0.0246095	2.5	5' AAAAGAAAAAAGAAGGCGGCT 3'	||||o|||||||| ||||| |	3' ATTGTTTTTTTTTTTCTACCGCCTAGGCTAGT 5'	PF00071	PTHR24073,PTHR24073:SF256	GO:0003924,GO:0005525,GO:0007264,GO:0005634,GO:0005737,GO:0005622	AT2G44610.1	ATRAB6A,ATRABH1B,RAB6,RAB6A	Ras-related small GTP-binding family protein
Solyc01g098160.2.1 pacid=27301717 locus=Solyc01g098160.2 ID=Solyc01g098160.2.1.iTAGv2.3 annot-version=iTAGv2.3	4	437	0.02	1	1	0.0246095	1.5	5' GCCTTCTTTTTTCTTTTCTAG 3'	o||||||o||||||||o||||	3' AAGCTGGAAGAGAAAAGAAAGGATCTAAAAGG 5'	PF00069	PTHR24056,PTHR24056:SF77	GO:0004672,GO:0005524,GO:0006468	AT1G54610.1		Protein kinase superfamily protein
Solyc02g063130.2.1 pacid=27288915 locus=Solyc02g063130.2 ID=Solyc02g063130.2.1.iTAGv2.3 annot-version=iTAGv2.3	4	1372	0.05	1	1	0.0246095	2.5	5' TAGTAAGATAGAGAAAAAGCG 3'	||| ||||||||o|||||o|o	3' CTAAATC-TTCTATCTTTTTTTTGTTTCATAT 5'	PF09280,PF00240,PF00627	PTHR10621	GO:0005515,GO:0003684,GO:0006289,GO:0043161	AT3G02540.1	RAD23-3,RAD23C	Rad23 UV excision repair protein family
Solyc02g082710.2.1 pacid=27287330 locus=Solyc02g082710.2 ID=Solyc02g082710.2.1.iTAGv2.3 annot-version=iTAGv2.3	4	557	0	1	1	0.0246095	3	5' GGAGTAATTCCCGCCGAAACA 3'	|||o||||o|||o||o ||||	3' GGTGCCTTATTAGGGGTGGTATTGTAAAAGTA 5'	PF04420			AT4G16444.1
Solyc02g088620.2.1 pacid=27288308 locus=Solyc02g088620.2 ID=Solyc02g088620.2.1.iTAGv2.3 annot-version=iTAGv2.3	4	229	0.01	1	1	0.0246095	3	5' AACTGAAGCTCCCGAGAACCG 3'	||||||||||||o||| ||o	3' GTTAGTGACTTCGAGGGTTCT-GGTTTCTTAA 5'				AT3G01050.1	MUB1	membrane-anchored ubiquitin-fold protein 1 precursor
Solyc03g098410.1.1 pacid=27291041 locus=Solyc03g098410.1 ID=Solyc03g098410.1.1.iTAGv2.3 annot-version=iTAGv2.3	4	188	0.03	1	1	0.0246095	2.5	5' TTCTCGGGAGCTTCAG-TTGTT 3'	|o||||||||| |||| |||||	3' GTATAGGAGCCCTCGCAGTCGAACAACGAGTC 5'				AT2G25720.1
Solyc03g113020.2.1 pacid=27291008 locus=Solyc03g113020.2 ID=Solyc03g113020.2.1.iTAGv2.3 annot-version=iTAGv2.3	4	32	0.02	1	1	0.0246095	3	5' CTCGCCCCCTTTGCGCTGTCG 3'	||| ||| |||||| ||||||	3' GGGAGAGAGGGAGAAACGAGACAGCAACTTTT 5'		PTHR11124		AT3G47810.1	ATVPS29,MAG1,VPS29	Calcineurin-like metallo-phosphoesterase superfamily protein
Solyc03g113340.2.1 pacid=27292188 locus=Solyc03g113340.2 ID=Solyc03g113340.2.1.iTAGv2.3 annot-version=iTAGv2.3	4	1422	0	1	1	0.0246095	3	5' CCCCGGGGAAACCTGGAGCGA 3'	|||||o|||||||o|||||	3' TTTAAAGGCCCTTTTGGACTTCGCTATTAGTG 5'	PF06813	PTHR21576		AT1G74780.1		Nodulin-like / Major Facilitator Superfamily protein
Solyc04g049360.2.1 pacid=27277661 locus=Solyc04g049360.2 ID=Solyc04g049360.2.1.iTAGv2.3 annot-version=iTAGv2.3	4	2253	0.03	1	1	0.0246095	3	5' AGGAACCACGAGTT-TAGTTCC 3'	|||||||||||o| ||||o||	3' CCCCACCTTGGTGCTCGATATCAGGGAAAATA 5'	PF00117,PF00425,PF04715	PTHR11236,PTHR11236:SF7	GO:0016833,GO:0009058	AT2G28880.1	ADCS,emb1997	para-aminobenzoate (PABA) synthase family protein
Solyc07g054740.2.1 pacid=27293542 locus=Solyc07g054740.2 ID=Solyc07g054740.2.1.iTAGv2.3 annot-version=iTAGv2.3	4	788	0.01	1	1	0.0246095	3	5' TCCGGGGCGAGGGTGTTTAGC 3'	| |o||||o||||o|||o|||	3' GCTCACGTCCCGTTCCCGCAAGTCGTAGTTCC 5'	PF00635	PTHR10809	GO:0005198	AT4G21450.1		PapD-like superfamily protein
Solyc09g007910.2.1 pacid=27309996 locus=Solyc09g007910.2 ID=Solyc09g007910.2.1.iTAGv2.3 annot-version=iTAGv2.3	4	924	0.01	1	0.166667	0.00410158	2.5	5' GAGGAACCAACTGCGGTTCCA 3'	| |||||||||||o||||||	3' TATGGT-CTTGGTTGACGTCAAGGTAAGTGTT 5'	PF00221	PTHR10362,PTHR10362:SF3	GO:0016841,GO:0009058	AT2G37040.1	ATPAL1,PAL1	PHE ammonia lyase 1
Solyc09g010330.2.1 pacid=27310620 locus=Solyc09g010330.2 ID=Solyc09g010330.2.1.iTAGv2.3 annot-version=iTAGv2.3	4	42	0.04	1	1	0.0246095	3.5	5' GCTAAACACCCTCGCCCCGGA 3'	|||||| ||||| ||| |o||	3' GACTCGATTT-TGGGATCGGCGTCTATTCTCC 5'	PF01849	PTHR10351,PTHR10351:SF23		AT1G17880.1	ATBTF3,BTF3	basic transcription factor 3
Solyc10g047320.1.1 pacid=27281112 locus=Solyc10g047320.1 ID=Solyc10g047320.1.1.iTAGv2.3 annot-version=iTAGv2.3	4	2335	0.01	1	1	0.0246095	2.5	5' CTCCCGAGAACCGCTTTTTCT 3'	|||||||o|||| | ||||||	3' CTGAGAGGGCTTTTGG-GTAAAAGAAAGTAGA 5'	PF00931	PTHR11017,PTHR11017:SF126	GO:0043531,GO:0006915,GO:0005524	AT1G53350.1		Disease resistance protein (CC-NBS-LRR class) family
Solyc12g055710.1.1 pacid=27308017 locus=Solyc12g055710.1 ID=Solyc12g055710.1.1.iTAGv2.3 annot-version=iTAGv2.3	4	450	0.05	1	1	0.0246095	2.5	5' GAACCGCTTTTTCTCTATCTT 3'	||||| ||o||o||||||||o	3' TCGGCTTGG-GAGAAGGAGATAGAGGTTACTA 5'	PF00097	PTHR22764		AT1G72310.1	ATL3	RING/U-box superfamily protein

## Sheet: Table S2 PSTVd-infected T3
Table S2 Potential mRNA targets of PSTVd-sRNAs identified by degradome analysis in PSTVd-infected tomato sample T3.
Target ID	Category	Cleavage Position	P-Value	Fragment Abundance	Weighted Fragment Abundance	Normalised Weighted Fragment Abundance	Alignment Score	PSTVd-sRNA	alignement	mRNA target (3'-5')	Interpro	Panther classification	GO classification	arabidosis homolog	abbreviation	target annotation
Solyc03g045050.2.1 pacid=27289160 locus=Solyc03g045050.2 ID=Solyc03g045050.2.1.iTAGv2.3 annot-version=iTAGv2.3	0	3520	0	196	196	5.12259	3.5	5' TTTGCGCTGTCGCTTCGGCTA 3'	| |||o|||||o ||||||o|	3' GGGTACACGTGACAGTAAAGCCGGTAAGTGAT 5'				AT1G67230.1	LINC1	little nuclei1
Solyc04g079940.2.1 pacid=27278574 locus=Solyc04g079940.2 ID=Solyc04g079940.2.1.iTAGv2.3 annot-version=iTAGv2.3	0	1339	0	33	33	0.862478	3	5' AGCCGCCTTCTTTTTTCTTTT 3'	|o|| ||o|||||||| ||||	3' GGGGTTGGGGGGAGAAAAAAAAAAAAAACCCA 5'	PF02365		GO:0003677,GO:0006355	AT2G24430.1	ANAC038,ANAC039,NAC038	NAC domain containing protein 38
Solyc05g007450.2.1 pacid=27298597 locus=Solyc05g007450.2 ID=Solyc05g007450.2.1.iTAGv2.3 annot-version=iTAGv2.3	0	645	0	113	113	2.95333	3	5' TTCACCCTTCCTTTCTTCGGG 3'	|||| ||o|||||| |||o||	3' GCAGAAGTTGGGAGGAAAAAAGTCCATTACGT 5'	PF05460	PTHR13394	GO:0003677,GO:0006260,GO:0005664	AT1G26840.1	ATORC6,ORC6	origin recognition complex protein 6
Solyc05g024290.2.1 pacid=27297991 locus=Solyc05g024290.2 ID=Solyc05g024290.2.1.iTAGv2.3 annot-version=iTAGv2.3	0	1542	0	56	56	1.4636	3	5' AACCGCTTTTTCTCTATCTTA 3'	||| |||o||||||||||o |	3' GACGTTGACGAGAAAGAGATAGGTTTAGGGAC 5'	PF00069	PTHR24420,PTHR24420:SF657	GO:0004672,GO:0005524,GO:0006468	AT5G13160.1	PBS1	Protein kinase superfamily protein
Solyc07g063100.2.1 pacid=27292574 locus=Solyc07g063100.2 ID=Solyc07g063100.2.1.iTAGv2.3 annot-version=iTAGv2.3	0	1675	0	637	637	16.6484	3	5' TCGGGAGCTTCAGTTGTTTCC 3'	||||| | |||||||| ||||	3' AAGGAGCCCACAAAGTCAACCAAGGAGCTAAC 5'				AT4G27500.1	PPI1	proton pump interactor 1
Solyc09g083420.2.1 pacid=27310296 locus=Solyc09g083420.2 ID=Solyc09g083420.2.1.iTAGv2.3 annot-version=iTAGv2.3	0	1587	0	74	74	1.93404	2.5	5' TTTCACCCTTCCTTTCTTCGG 3'	o|o|||||o|||||||||| |	3' CTAAGAGGTGGGGAGGAAAGAAGGCCCTGAAA 5'	PF04676,PF04677	PTHR12072:SF3,PTHR12072		AT1G56290.1	CWF19	CwfJ-like family protein
Solyc12g007200.1.1 pacid=27307822 locus=Solyc12g007200.1 ID=Solyc12g007200.1.1.iTAGv2.3 annot-version=iTAGv2.3	0	761	0.01	28	28	0.731799	3.5	5' AAACTCGTGGTTCCTGTGGTT 3'	|||||o||||||| ||o|o|	3' TTGTATTGAGTACCAAGGCCATCGATCTGTCC 5'	PF00069	PTHR24056,PTHR24056:SF88	GO:0004672,GO:0005524,GO:0006468	AT4G28980.1	CAK1AT,CDKF;1	CDK-activating kinase 1AT
Solyc11g012270.1.1 pacid=27296144 locus=Solyc11g012270.1 ID=Solyc11g012270.1.1.iTAGv2.3 annot-version=iTAGv2.3	0	451	0.01	8	8	0.209085	3.5	5' TCTTCGGGTTTCCTTCCTCGC 3'	|||| ||o||||| ||||||	3' CCTGAGAACCCTAAAGGCAGGAGCCCCTATCC 5'	PF02115	PTHR10980,PTHR10980:SF2	GO:0005094,GO:0005737	AT3G07880.1	SCN1	Immunoglobulin E-set superfamily protein
Solyc02g079790.2.1 pacid=27288385 locus=Solyc02g079790.2 ID=Solyc02g079790.2.1.iTAGv2.3 annot-version=iTAGv2.3	0	543	0.03	20	20	0.522714	4	5' CTTTTTTCTTTTCT-AGTCAGG 3'	| ||||| |||||| |o||||o	3' TAACGTAAAAACAAAAGAATTAGTCTAAAGTG 5'	PF04398			AT1G61667.1		Protein of unknown function, DUF538
Solyc03g119860.2.1 pacid=27291080 locus=Solyc03g119860.2 ID=Solyc03g119860.2.1.iTAGv2.3 annot-version=iTAGv2.3	0	789	0	469	469	12.2576	3.5	5' TCTTCGGGTTTCCTTCCTCGC 3'	| ||||o|o||||o||||||	3' AGCTA-AAGCTCGAAGGGAGGAGCACGTTGGT 5'	PF00160	PTHR11071,PTHR11071:SF132	GO:0003755,GO:0006457	AT1G74070.1		Cyclophilin-like peptidyl-prolyl cis-trans isomerase family protein
Solyc08g007220.2.1 pacid=27306241 locus=Solyc08g007220.2 ID=Solyc08g007220.2.1.iTAGv2.3 annot-version=iTAGv2.3	0	992	0	933	933	24.3846	2.5	5' AAAAGAAGGCGGCTCGGAGGA 3'	||| ||||o||||||||| ||	3' CCTTTTTCCTTCTGCCGAGCCTACTGTTCTCA 5'	PF04774	PTHR12299,PTHR12299:SF4		AT4G17520.1		Hyaluronan / mRNA binding family
Solyc09g008280.1.1 pacid=27311305 locus=Solyc09g008280.1 ID=Solyc09g008280.1.1.iTAGv2.3 annot-version=iTAGv2.3	0	983	0.01	247	247	6.45551	4	5' TCGGCGGGAATTACTCCTGTC 3'	| | |||||||| |||||||	3' CAGGAACAGCCCTTAACAAGGACAGAACATAC 5'	PF02772,PF02773,PF00438	PTHR11964	GO:0004478,GO:0006556,GO:0005524	AT2G36880.1	MAT3	methionine adenosyltransferase 3
Solyc03g007820.2.1 pacid=27289106 locus=Solyc03g007820.2 ID=Solyc03g007820.2.1.iTAGv2.3 annot-version=iTAGv2.3	1	17	0.05	5	5	0.130678	3	5' CTTCTTTTTTCTTTTCTAGTC 3'	| ||||o||||||||||||o	3' AAGTG-AGAAGAAAGAAAAGATCGTGGGTA 5'						fatty acid desaturase 8
Solyc10g085840.1.1 pacid=27280861 locus=Solyc10g085840.1 ID=Solyc10g085840.1.1.iTAGv2.3 annot-version=iTAGv2.3	1	265	0.01	7	3.5	0.0914749	4	5' CCGAGCCGCCT-TCTTTTTTCT 3'	|||||| |||| | ||o||o||	3' AGCTGGCTCGACGGACATAAGAAGGAGTCAGG 5'				AT3G53140.1		O-methyltransferase family protein
Solyc10g017940.1.1 pacid=27280600 locus=Solyc10g017940.1 ID=Solyc10g017940.1.1.iTAGv2.3 annot-version=iTAGv2.3	1	374	0	2	1	0.0261357	3.5	5' CTCCTGACTAGAAAAGAAAAA 3'	|| ||o|||||||||| |||	3' ACCAGA-GATTGATCTTTTCATTTACGAACTC 5'	PF00421		GO:0016168,GO:0009767,GO:0019684,GO:0009521,GO:0016020	ATCG00280.1		photosystem II reaction center protein C
Solyc12g088310.1.1 pacid=27306880 locus=Solyc12g088310.1 ID=Solyc12g088310.1.1.iTAGv2.3 annot-version=iTAGv2.3	1	1991	0	5	5	0.130678	3.5	5' TCCTTTTTTGCCAGTTCGCTC 3'	|||||||o||| | |||| ||	3' GAGGAGGAAAAGACG-TAAAGCAAGAACAGGA 5'
Solyc06g068500.2.1 pacid=27285275 locus=Solyc06g068500.2 ID=Solyc06g068500.2.1.iTAGv2.3 annot-version=iTAGv2.3	1	509	0	22	22	0.574985	4	5' TTGGA-ACCGCAGTTGGTTCCT 3'	||| | ||||||o||o |||||	3' TTTAACATATGGCGTTAATGAAGGAGACGTAT 5'	PF00226	PTHR25040,PTHR25040:SF110	GO:0031072	AT1G80920.1	J8	Chaperone DnaJ-domain superfamily protein
Solyc10g061830.1.1 pacid=27280784 locus=Solyc10g061830.1 ID=Solyc10g061830.1.1.iTAGv2.3 annot-version=iTAGv2.3	1	149	0	2	1	0.0261357	3.5	5' CTCCTGACTAGAAAAGAAAAA 3'	|| ||o|||||||||| |||	3' ACCAGA-GATTGATCTTTTCATTTAAGAACTC 5'	PF00421		GO:0016168,GO:0009767,GO:0019684,GO:0009521,GO:0016020	ATCG00280.1		photosystem II reaction center protein C
Solyc01g010780.2.1 pacid=27300945 locus=Solyc01g010780.2 ID=Solyc01g010780.2.1.iTAGv2.3 annot-version=iTAGv2.3	2	1479	0	4	4	0.104543	1.5	5' GAAGAAAGGAAGGGTGAAAAC 3'	|||||||o|||o|||o|||||	3' CCAACTTCTTTTCTTTCCATTTTTGTTTGGTG 5'	PF00069	PTHR24420,PTHR24420:SF661	GO:0004672,GO:0005524,GO:0006468	AT5G15080.1		Protein kinase superfamily protein
Solyc01g087570.2.1 pacid=27301401 locus=Solyc01g087570.2 ID=Solyc01g087570.2.1.iTAGv2.3 annot-version=iTAGv2.3	2	263	0.05	10	10	0.261357	3.5	5' CTGTCGGCCGCTGGGCACTCC 3'	|o||| |||||o||o |||||	3' GGGAGGCAG-CGGCGGCCTCTGAGGTTAGACC 5'				AT3G57450.1
Solyc01g098700.2.1 pacid=27301380 locus=Solyc01g098700.2 ID=Solyc01g098700.2.1.iTAGv2.3 annot-version=iTAGv2.3	2	1704	0.01	2	2	0.0522714	2.5	5' CGTGGTTCCTGTGGTTCACAC 3'	|o|o|||||||| ||o|||||	3' GGGGGTATCAAGGACAACAGGTGTGGAGTAGT 5'	PF01063	PTHR11825,PTHR11825:SF13	GO:0003824,GO:0008152	AT5G27410.2		D-aminoacid aminotransferase-like PLP-dependent enzymes superfamily protein
Solyc02g032860.2.1 pacid=27287981 locus=Solyc02g032860.2 ID=Solyc02g032860.2.1.iTAGv2.3 annot-version=iTAGv2.3	2	1187	0.03	11	11	0.287493	2.5	5' TTCACACCTGA-CCTCCTGACT 3'	|||||||| || ||||||o|||	3' ATGGAAGTGTGGTCTTGGAGGATTGAAGAGAC 5'	PF01507,PF00085	PTHR18929	GO:0045454,GO:0003824,GO:0008152	AT4G21990.1	APR3,ATAPR3,PRH-26,PRH26	APS reductase 3
Solyc02g088620.2.1 pacid=27288308 locus=Solyc02g088620.2 ID=Solyc02g088620.2.1.iTAGv2.3 annot-version=iTAGv2.3	2	233	0.02	6	6	0.156814	2.5	5' AAACAACTGAAGCTCCCGAGA 3'	|| | ||||||||||||o|||	3' TGTGTTAG-TGACTTCGAGGGTTCTGGTTTCT 5'				AT3G01050.1	MUB1	membrane-anchored ubiquitin-fold protein 1 precursor
Solyc03g116030.2.1 pacid=27290464 locus=Solyc03g116030.2 ID=Solyc03g116030.2.1.iTAGv2.3 annot-version=iTAGv2.3	2	956	0.03	3	3	0.0784071	3	5' TTACTAGCTCCGGGGCGAGGG 3'	||||||||||||o| ||||o	3' TAAATATGATCGAGGCCTC-CTCCTCAACACT 5'	PF00097,PF12428	PTHR23012		AT3G47550.3		RING/FYVE/PHD zinc finger superfamily protein
Solyc06g051400.2.1 pacid=27283977 locus=Solyc06g051400.2 ID=Solyc06g051400.2.1.iTAGv2.3 annot-version=iTAGv2.3	2	1425	0.02	7	7	0.18295	2.5	5' AGCTTCAGTTGTTTCCACCGG 3'	|||||||||||o||| |||oo	3' ATCGTCGAAGTCAACGAAGATGGTTTACTATC 5'	PF00487,PF11960	PTHR19353,PTHR19353:SF7	GO:0006629,GO:0016717,GO:0055114,GO:0016491	AT5G05580.1	FAD8	fatty acid desaturase 8
Solyc06g074890.1.1 pacid=27283472 locus=Solyc06g074890.1 ID=Solyc06g074890.1.1.iTAGv2.3 annot-version=iTAGv2.3	2	389	0.01	4	4	0.104543	3	5' TCCCCGGGGAAACCTGGAGCG 3'	|||| | |||||||||||o|o	3' AAAAAGGGACGCCTTTGGACCTTGTCCCCCGC 5'	PF05697		GO:0006457,GO:0015031	AT2G30695.1
Solyc09g007250.2.1 pacid=27310335 locus=Solyc09g007250.2 ID=Solyc09g007250.2.1.iTAGv2.3 annot-version=iTAGv2.3	2	454	0.04	7	7	0.18295	3	5' AATAGCCGAAGCGACAGCGCA 3'	|||||| |||||o|||||o |	3' GTCGTTATCGACTTCGTTGTCGTATGGAAAAG 5'	PF00573	PTHR19431	GO:0003735,GO:0006412,GO:0005840	AT3G09630.1		Ribosomal protein L4/L1 family
Solyc10g047320.1.1 pacid=27281112 locus=Solyc10g047320.1 ID=Solyc10g047320.1.1.iTAGv2.3 annot-version=iTAGv2.3	2	2335	0.02	9	9	0.235221	2.5	5' CTCCCGAGAACCGCTTTTTCT 3'	|||||||o|||| | ||||||	3' CTGAGAGGGCTTTTGG-GTAAAAGAAAGTAGA 5'	PF00931	PTHR11017,PTHR11017:SF126	GO:0043531,GO:0006915,GO:0005524	AT1G53350.1		Disease resistance protein (CC-NBS-LRR class) family
Solyc10g079500.1.1 pacid=27281446 locus=Solyc10g079500.1 ID=Solyc10g079500.1.1.iTAGv2.3 annot-version=iTAGv2.3	2	1138	0.01	6	6	0.156814	2	5' CGGGAGCTTCAGTTGTTTCCA 3'	|o||||||||| |||o|||||	3' CACGGTCCTCGAAGT-AACGAAGGTCGGTTCT 5'	PF00478	PTHR11911,PTHR11911:SF6	GO:0003824,GO:0055114,GO:0000105,GO:0016491,GO:0018580,GO:0009228,GO:0003938	AT1G16350.1		Aldolase-type TIM barrel family protein
Solyc01g028810.2.1 pacid=27299755 locus=Solyc01g028810.2 ID=Solyc01g028810.2.1.iTAGv2.3 annot-version=iTAGv2.3	2	1771	0.02	77	77	2.01245	3.5	5' GACCACCCCTCGCCCCCTTTG 3'	||| || ||||o|| ||||||	3' AGATCTGTTGTGGAGTGGTGGAAACAACCTAG 5'	PF00118	PTHR11353:SF8,PTHR11353	GO:0005524,GO:0044267	AT3G13470.1		TCP-1/cpn60 chaperonin family protein
Solyc02g093150.2.1 pacid=27287408 locus=Solyc02g093150.2 ID=Solyc02g093150.2.1.iTAGv2.3 annot-version=iTAGv2.3	2	1780	0.01	4	4	0.104543	1.5	5' CCTTCTTTTTTCTTTTCTAGT 3'	|||| ||||||||||||||o|	3' AGATGGAAAAAAAAAGAAAAGATTAAAGTTTG 5'	PF00847	PTHR11795:SF332,PTHR11795	GO:0003700,GO:0006355	AT4G36920.1	AP2,FL1,FLO2	Integrase-type DNA-binding superfamily protein
Solyc04g078420.1.1 pacid=27276893 locus=Solyc04g078420.1 ID=Solyc04g078420.1.1.iTAGv2.3 annot-version=iTAGv2.3	2	694	0.05	3	3	0.0784071	3	5' GCAAAGGGGGCGAGGGGTGGT 3'	|||||||o|||| | |||o||	3' CGGCCGTTTCCTCCGC-CACCATCACCACCAC 5'	PF00249	PTHR10641	GO:0003677	AT4G37260.1	ATMYB73,MYB73	myb domain protein 73
Solyc06g053320.2.1 pacid=27283271 locus=Solyc06g053320.2 ID=Solyc06g053320.2.1.iTAGv2.3 annot-version=iTAGv2.3	2	351	0	2	2	0.0522714	2.5	5' GGGGATCCCTGAAGCGCTCCT 3'	o|||||||||||||||| ||	3' CTTCTCCCTAGGGACTTCGCGCAGAAATCGGA 5'	PF00076,PF07744	PTHR23189:SF31,PTHR23189	GO:0003676	AT2G43410.1	FPA	RNA binding
Solyc06g061050.2.1 pacid=27285050 locus=Solyc06g061050.2 ID=Solyc06g061050.2.1.iTAGv2.3 annot-version=iTAGv2.3	2	84	0.02	4	4	0.104543	3	5' AACCCTGTTTCGGCGGGAATT 3'	||| |||||||| || |||||	3' GTCGTTGAGACAAAGC-GCACTTAAGAATAGG 5'				AT1G32370.2	TOM2B,TTM1	tobamovirus multiplication 2B
Solyc11g007990.1.1 pacid=27294990 locus=Solyc11g007990.1 ID=Solyc11g007990.1.1.iTAGv2.3 annot-version=iTAGv2.3	2	1204	0.02	10	10	0.261357	3	5' TGCGGTTCCAAGGGCTAAACA 3'	|o|||||||||o|| ||| ||	3' AAATATGCCAAGGTTTCC-ATTAGTAGTTTAT 5'	PF02866,PF00056	PTHR23382	GO:0016491,GO:0055114,GO:0016616,GO:0016615,GO:0006108	AT5G58330.1		lactate/malate dehydrogenase family protein
Solyc06g072490.2.1 pacid=27284625 locus=Solyc06g072490.2 ID=Solyc06g072490.2.1.iTAGv2.3 annot-version=iTAGv2.3	2	56	0.05	4	4	0.104543	2	5' CGAGCCGCCTTCTTTTTTCTT 3'	|| |||||||||||o||||o|	3' CCTAGC-CGGCGGAAGAAGAAAGGAGGGAAGA 5'	PF01015	PTHR11830	GO:0003735,GO:0006412,GO:0005622,GO:0005840	AT4G34670.1		Ribosomal protein S3Ae
Solyc07g063170.1.1 pacid=27293498 locus=Solyc07g063170.1 ID=Solyc07g063170.1.1.iTAGv2.3 annot-version=iTAGv2.3	2	79	0.01	6	6	0.156814	3	5' TAGCTCCGGGGCGAGGGTGTT 3'	||||||||||||| o|| |o|	3' CACCATCGAGGCCCCGCCTCCTCGACTGCCAC 5'
Solyc01g067290.2.1 pacid=27300944 locus=Solyc01g067290.2 ID=Solyc01g067290.2.1.iTAGv2.3 annot-version=iTAGv2.3	2	944	0.01	2	2	0.0522714	3	5' GTTCACACCTGACCTCCTGAC 3'	o|||| ||||||||||||o|	3' TGGTTAAGT-TGGACTGGAGGATTCGAGAACT 5'	PF05368	PTHR14194,PTHR14194:SF15	GO:0003854,GO:0016616,GO:0006694,GO:0055114,GO:0003824,GO:0050662,GO:0044237	AT5G18660.1	PCB2	NAD(P)-binding Rossmann-fold superfamily protein
Solyc02g080590.2.1 pacid=27288601 locus=Solyc02g080590.2 ID=Solyc02g080590.2.1.iTAGv2.3 annot-version=iTAGv2.3	2	150	0.03	2	2	0.0522714	2.5	5' TCCTGACTAGAAAAGAAAAAA 3'	|||| ||o||||||||| |||	3' AACTAGGA-TGGTCTTTTCTTCTTTCAGCTTA 5'	PF02991	PTHR10969	GO:0000045,GO:0005737	AT1G62040.2	ATG8C	Ubiquitin-like superfamily protein
Solyc05g017760.2.1 pacid=27297591 locus=Solyc05g017760.2 ID=Solyc05g017760.2.1.iTAGv2.3 annot-version=iTAGv2.3	2	828	0.03	3	3	0.0784071	2.5	5' CGCTTTTTCTCTATCTTACTA 3'	||||||||||o| |||||||	3' AATGTCGAAAAAGAGGT-GAATGATTTTGATC 5'	PF02803,PF00108	PTHR18919:SF7,PTHR18919	GO:0016747,GO:0008152	AT5G48230.2	ACAT2,EMB1276	acetoacetyl-CoA thiolase 2
Solyc01g011340.2.1 pacid=27301127 locus=Solyc01g011340.2 ID=Solyc01g011340.2.1.iTAGv2.3 annot-version=iTAGv2.3	2	893	0.04	11	11	0.287493	3.5	5' CGCTTCGGCTATTACCCGGTG 3'	||| |||| ||||| ||o|||	3' GGTCGCG-AGCCTATAATAGGTCACATAGGTC 5'	PF00149	PTHR11668,PTHR11668:SF21	GO:0016787	AT1G10430.1	PP2A-2	protein phosphatase 2A-2
Solyc01g090990.2.1 pacid=27300857 locus=Solyc01g090990.2 ID=Solyc01g090990.2.1.iTAGv2.3 annot-version=iTAGv2.3	2	806	0.05	2	2	0.0522714	2.5	5' TTTCTCTATCTTACTAGCTCC 3'	||||| | ||||||o||||||	3' AACTAAAGA-AAAGAATGGTCGAGGTTAAGGA 5'	PF00635	PTHR10809,PTHR10809:SF6	GO:0005198	AT4G00170.1		Plant VAMP (vesicle-associated membrane protein) family protein
Solyc02g020890.2.1 pacid=27287683 locus=Solyc02g020890.2 ID=Solyc02g020890.2.1.iTAGv2.3 annot-version=iTAGv2.3	2	1233	0.04	5	5	0.130678	3.5	5' GCGGGAATTACTCCTGTCGGC 3'	||o||||| |||| ||||||	3' TTGACGTCCTTACTGAG-ACAGCCTTGACGAC 5'	PF05705	PTHR12265		AT3G19970.1		alpha/beta-Hydrolases superfamily protein
Solyc02g068530.2.1 pacid=27285712 locus=Solyc02g068530.2 ID=Solyc02g068530.2.1.iTAGv2.3 annot-version=iTAGv2.3	2	353	0.05	2	2	0.0522714	2.5	5' ACCGCTTTTTCTCTATCTTAC 3'	|||o| ||||||||||||| |	3' AAGGTGGTG-AAAAGAGATAGAAGGTAACAGG 5'	PF01704	PTHR11952,PTHR11952:SF2	GO:0016779,GO:0008152	AT2G35020.1	GlcNAc1pUT2	N-acetylglucosamine-1-phosphate uridylyltransferase 2
Solyc03g031620.2.1 pacid=27289911 locus=Solyc03g031620.2 ID=Solyc03g031620.2.1.iTAGv2.3 annot-version=iTAGv2.3	2	1309	0.04	6	6	0.156814	3	5' TTCACACCTGACCTC-CTGACT 3'	||||||||||| ||| |oo|||	3' ATGAAAGTGTGGACTTGAGCGGTTGAAGAGGC 5'	PF01507,PF00085	PTHR18929	GO:0045454,GO:0003824,GO:0008152	AT4G21990.1	APR3,ATAPR3,PRH-26,PRH26	APS reductase 3
Solyc03g083430.2.1 pacid=27290804 locus=Solyc03g083430.2 ID=Solyc03g083430.2.1.iTAGv2.3 annot-version=iTAGv2.3	2	1377	0.05	10	10	0.261357	3	5' TTCACACCTGACCTCCTGACT 3'	o|||||| ||| ||||||||o	3' TATAGAGTGTGAACTTGAGGACTGGTTCTGGC 5'	PF12108,PF11931	PTHR12786,PTHR12786:SF2		AT5G06160.1	ATO	splicing factor-related
Solyc08g082200.2.1 pacid=27305164 locus=Solyc08g082200.2 ID=Solyc08g082200.2.1.iTAGv2.3 annot-version=iTAGv2.3	2	1099	0	2	2	0.0522714	2.5	5' AGTTGTTTCCACCGGGTAATA 3'	||||| |o||||||||o||o|	3' AAAATCAACTAGGGTGGCCCGTTGTAATTAAA 5'	PF01896	PTHR10536	GO:0003896,GO:0006269	AT5G41880.1	POLA3,POLA4	DNA primases;DNA primases
Solyc12g008690.1.1 pacid=27308861 locus=Solyc12g008690.1 ID=Solyc12g008690.1.1.iTAGv2.3 annot-version=iTAGv2.3	2	775	0.05	2	2	0.0522714	3	5' TTCCCGCCGAAACAGGGTTTT 3'	|||||| |||||||o|o| ||	3' GTCAAAGGGC-GCTTTGTTCTACAACATTTGA 5'	PF07687,PF01546	PTHR11014:SF44,PTHR11014	GO:0016787,GO:0008152	AT1G51760.1	IAR3,JR3	peptidase M20/M25/M40 family protein
Solyc03g083430.2.1 pacid=27290804 locus=Solyc03g083430.2 ID=Solyc03g083430.2.1.iTAGv2.3 annot-version=iTAGv2.3	2	1377	0.02	10	10	0.261357	3	5' TTCACACCTGACCTCCTGACTA 3'	o|||||| ||| ||||||||o|	3' TATAGAGTGTGAACTTGAGGACTGGTTCTGGC 5'	PF12108,PF11931	PTHR12786,PTHR12786:SF2		AT5G06160.1	ATO	splicing factor-related
Solyc02g088620.2.1 pacid=27288308 locus=Solyc02g088620.2 ID=Solyc02g088620.2.1.iTAGv2.3 annot-version=iTAGv2.3	3	230	0.03	2	2	0.0522714	3.5	5' CAACTGAAGCTCCCGAGAACC 3'	| ||||||||||||o||| |	3' GTTAG-TGACTTCGAGGGTTCTGGTTTCTTAA 5'				AT3G01050.1	MUB1	membrane-anchored ubiquitin-fold protein 1 precursor
Solyc09g091170.2.1 pacid=27309832 locus=Solyc09g091170.2 ID=Solyc09g091170.2.1.iTAGv2.3 annot-version=iTAGv2.3	3	627	0.04	2	2	0.0522714	2.5	5' GAGGAAGGAAACCCGAA-GAAA 3'	||||||o|||| ||||| ||||	3' GTTACTCCTTTCTTTAGGCTTTCTTTCATACT 5'	PF06212	PTHR12966		AT2G33220.1		GRIM-19 protein
Solyc01g109300.2.1 pacid=27300476 locus=Solyc01g109300.2 ID=Solyc01g109300.2.1.iTAGv2.3 annot-version=iTAGv2.3	3	1013	0.02	2	2	0.0522714	3.5	5' GAACCA-CGAGTTTAGTTCCGA 3'	|||||| |o|||||| o|||o|	3' GATCTTGGTAGTTCAAATGGAGGTTCTTATAT 5'	PF02401		GO:0019288,GO:0055114	AT4G34350.1	CLB6,HDR,ISPH	4-hydroxy-3-methylbut-2-enyl diphosphate reductase
Solyc02g063130.2.1 pacid=27288915 locus=Solyc02g063130.2 ID=Solyc02g063130.2.1.iTAGv2.3 annot-version=iTAGv2.3	3	1372	0.01	2	2	0.0522714	2.5	5' TAGTAAGATAGAGAAAAAGCG 3'	||| ||||||||o|||||o|o	3' CTAAATC-TTCTATCTTTTTTTTGTTTCATAT 5'	PF09280,PF00240,PF00627	PTHR10621	GO:0005515,GO:0003684,GO:0006289,GO:0043161	AT3G02540.1	RAD23-3,RAD23C	Rad23 UV excision repair protein family
Solyc09g082710.2.1 pacid=27310691 locus=Solyc09g082710.2 ID=Solyc09g082710.2.1.iTAGv2.3 annot-version=iTAGv2.3	3	272	0	2	2	0.0522714	3.5	5' AAGGACGGTGGGGAG-TGCCCA 3'	||||||||o||o||| |o| ||	3' TGAGTTCCTGCCGCCTCTCTATGTGTCCTCGT 5'	PF00125	PTHR23430	GO:0003677,GO:0043565,GO:0005622	AT1G54690.1	G-H2AX,GAMMA-H2AX,H2AXB,HTA3	gamma histone variant H2AX
Solyc08g077220.2.1 pacid=27304929 locus=Solyc08g077220.2 ID=Solyc08g077220.2.1.iTAGv2.3 annot-version=iTAGv2.3	3	1227	0.02	2	2	0.0522714	3.5	5' AACTGAAGCTCCCGAGAACCG 3'	|| ||||| ||||||o||| |	3' GTTCTTCACTTCTAGGGCTTTTGACACAAAAC 5'	PF00335	PTHR19282,PTHR19282:SF69	GO:0016021	AT1G32400.1	TOM2A	tobamovirus multiplication 2A
Solyc04g049330.2.1 pacid=27277076 locus=Solyc04g049330.2 ID=Solyc04g049330.2.1.iTAGv2.3 annot-version=iTAGv2.3	3	527	0.03	3	3	0.0784071	4	5' GAACCACAGGAACCACGAGTT 3'	|| ||||o|||||| ||o||	3' ACTAGTTCGTGTTCTTGGTACTTAACCCCCTC 5'	PF03179	PTHR12713,PTHR12713:SF1	GO:0016820,GO:0015992,GO:0016471	AT4G23710.1	VAG2,VATG2,VHA-G2	vacuolar ATP synthase subunit G2
Solyc03g098410.1.1 pacid=27291041 locus=Solyc03g098410.1 ID=Solyc03g098410.1.1.iTAGv2.3 annot-version=iTAGv2.3	3	188	0	2	2	0.0522714	2.5	5' TTCTCGGGAGCTTCAG-TTGTT 3'	|o||||||||| |||| |||||	3' GTATAGGAGCCCTCGCAGTCGAACAACGAGTC 5'				AT2G25720.1
Solyc03g113020.2.1 pacid=27291008 locus=Solyc03g113020.2 ID=Solyc03g113020.2.1.iTAGv2.3 annot-version=iTAGv2.3	3	32	0.01	2	2	0.0522714	3	5' CTCGCCCCCTTTGCGCTGTCG 3'	||| ||| |||||| ||||||	3' GGGAGAGAGGGAGAAACGAGACAGCAACTTTT 5'		PTHR11124		AT3G47810.1	ATVPS29,MAG1,VPS29	Calcineurin-like metallo-phosphoesterase superfamily protein
Solyc01g095200.2.1 pacid=27300071 locus=Solyc01g095200.2 ID=Solyc01g095200.2.1.iTAGv2.3 annot-version=iTAGv2.3	3	395	0.02	2	2	0.0522714	3	5' GAGAACCGCTTTTTCTCTATC 3'	| |||||| ||||||||| ||	3' GGAACACTTGGCCAAAAAGAGA-AGGCTTATT 5'	PF02453	PTHR10994:SF27,PTHR10994	GO:0005783	AT4G23630.1	BTI1,RTNLB1	VIRB2-interacting protein 1
Solyc01g111300.2.1 pacid=27300272 locus=Solyc01g111300.2 ID=Solyc01g111300.2.1.iTAGv2.3 annot-version=iTAGv2.3	3	635	0.03	2	2	0.0522714	4	5' TGTCGGCCGCTGG-GCACTCCC 3'	|| | |||||||| |||||| |	3' AGTTACCGGCGGCGACCACGTGAGCGCCCGCT 5'	PF00313,PF00098	PTHR11544,PTHR11544:SF12	GO:0003676,GO:0008270,GO:0003677,GO:0006355	AT2G21060.1	ATCSP4,ATGRP2B,GRP2B	glycine-rich protein 2B
Solyc01g111450.2.1 pacid=27302079 locus=Solyc01g111450.2 ID=Solyc01g111450.2.1.iTAGv2.3 annot-version=iTAGv2.3	3	984	0.05	2	1	0.0261357	3.5	5' AACCCGAAGAAAGGAAGGGTG 3'	|| |||||o||||o||||o|	3' GAACTT-GGCTTTTTTCTTTCCTAAGTCCCTA 5'	PF00227,PF10584	PTHR11599,PTHR11599:SF15	GO:0004298,GO:0051603,GO:0005839,GO:0004175,GO:0006511,GO:0019773	AT5G66140.1	PAD2	proteasome alpha subunit D2
Solyc02g089640.2.1 pacid=27286055 locus=Solyc02g089640.2 ID=Solyc02g089640.2.1.iTAGv2.3 annot-version=iTAGv2.3	3	2210	0.04	2	2	0.0522714	4	5' GTTTAGCCCTTGGAACCGCAG 3'	||| || |||||o||| |||o	3' TTTTCAATTC-GGAACTTTGTCGTTCATTATC 5'	PF00535	PTHR10587,PTHR10587:SF18		AT3G28180.1	ATCSLC04,ATCSLC4,CSLC04,CSLC4	Cellulose-synthase-like C4
Solyc04g080280.2.1 pacid=27276784 locus=Solyc04g080280.2 ID=Solyc04g080280.2.1.iTAGv2.3 annot-version=iTAGv2.3	3	461	0.04	6	6	0.156814	3	5' GAAAAGAAAAAAGAAGGCGGC 3'	|||||o| |||||| ||||o|	3' TGTACTTTTTTATTTTCT-CCGCTGTGTGTGT 5'
Solyc06g069020.2.1 pacid=27284460 locus=Solyc06g069020.2 ID=Solyc06g069020.2.1.iTAGv2.3 annot-version=iTAGv2.3	3	1725	0.02	2	2	0.0522714	3	5' AGGAACCAACTGCGGTTCCAA 3'	||| ||||||| | |||||||	3' TGTTTCC-TGGTTGAAGACAAGGTTATTTATG 5'	PF00009,PF03144,PF03143	PTHR23115:SF36,PTHR23115	GO:0003924,GO:0005525	AT1G18070.1		Translation elongation factor EF1A/initiation factor IF2gamma family protein
Solyc07g026960.2.1 pacid=27294236 locus=Solyc07g026960.2 ID=Solyc07g026960.2.1.iTAGv2.3 annot-version=iTAGv2.3	3	141	0.04	2	2	0.0522714	3.5	5' CCAGTTCGCTCCAGGTTTCCC 3'	||||o||o|||||||o|||	3' GCTGGGTCGAGTGAGGTCCGAAGTACCGTCTT 5'	PF00557	PTHR10804,PTHR10804:SF17	GO:0009987	AT4G29490.1		Metallopeptidase M24 family protein
Solyc08g062920.2.1 pacid=27304558 locus=Solyc08g062920.2 ID=Solyc08g062920.2.1.iTAGv2.3 annot-version=iTAGv2.3	3	2284	0.03	2	2	0.0522714	4	5' CTCGCCCCGGAGCTAGTAAGA 3'	|| || ||||||| ||||||	3' TCCCGAACGAGGCCTCG-TCATTCGACTCTTC 5'	PF03144,PF00679,PF03764,PF00009	PTHR23115,PTHR23115:SF4	GO:0003924,GO:0005525	AT1G56070.1	LOS1	Ribosomal protein S5/Elongation factor G/III/V family protein
Solyc09g090570.2.1 pacid=27308912 locus=Solyc09g090570.2 ID=Solyc09g090570.2.1.iTAGv2.3 annot-version=iTAGv2.3	3	552	0.04	3	3	0.0784071	3.5	5' CCGTCCTTTTTTGCCAGTTCG 3'	||o| |||o|||||||o| ||	3' AAGTGGTAAGAAGAAACGGTTA-GCTTAATTA 5'				AT2G05620.1	PGR5	proton gradient regulation 5
Solyc06g063370.2.1 pacid=27284675 locus=Solyc06g063370.2 ID=Solyc06g063370.2.1.iTAGv2.3 annot-version=iTAGv2.3	3	297	0.03	3	3	0.0784071	3	5' CTCCGAGCCGCCTTCTTTTTT 3'	|| | |||||||||||||||	3' CCTCGACG-TCGGCGGAAGAAAAACTTTTCCC 5'	PF00504	PTHR21649	GO:0016020,GO:0009765	AT4G10340.1	LHCB5	light harvesting complex of photosystem II 5
Solyc01g088560.2.1 pacid=27300028 locus=Solyc01g088560.2 ID=Solyc01g088560.2.1.iTAGv2.3 annot-version=iTAGv2.3	4	265	0.02	1	1	0.0261357	2.5	5' AAAGAAAAAAGAAGGCGGCTC 3'	|||o|||||||| ||||| ||	3' TTGTTTTTTTTTTTCTACCGCCTAGGCTAGTC 5'	PF00071	PTHR24073,PTHR24073:SF256	GO:0003924,GO:0005525,GO:0007264,GO:0005634,GO:0005737,GO:0005622	AT2G44610.1	ATRAB6A,ATRABH1B,RAB6,RAB6A	Ras-related small GTP-binding family protein
Solyc02g078800.2.1 pacid=27286490 locus=Solyc02g078800.2 ID=Solyc02g078800.2.1.iTAGv2.3 annot-version=iTAGv2.3	4	3217	0.05	1	1	0.0261357	2.5	5' GCGAGGAAGGAAACCCGAAGA 3'	||o|||| |||||||||| ||	3' CCATCGTTCCTGCCTTTGGGCTCCTCGTTTTA 5'	PF00400	PTHR19845	GO:0005515	AT1G61210.2		Transducin/WD40 repeat-like superfamily protein
Solyc03g097900.2.1 pacid=27291158 locus=Solyc03g097900.2 ID=Solyc03g097900.2.1.iTAGv2.3 annot-version=iTAGv2.3	4	164	0.03	1	1	0.0261357	2	5' GCCGCCTTCTTTTTTCTTTTC 3'	|||||||||||o||||o|oo|	3' TAGGCGGCGGAAGAAGAAAGGAGGGAAGAAAG 5'	PF01015	PTHR11830	GO:0003735,GO:0006412,GO:0005622,GO:0005840	AT4G34670.1		Ribosomal protein S3Ae
Solyc09g010330.2.1 pacid=27310620 locus=Solyc09g010330.2 ID=Solyc09g010330.2.1.iTAGv2.3 annot-version=iTAGv2.3	4	42	0.05	1	1	0.0261357	3.5	5' GCTAAACACCCTCGCCCCGGA 3'	|||||| ||||| ||| |o||	3' GACTCGATTT-TGGGATCGGCGTCTATTCTCC 5'	PF01849	PTHR10351,PTHR10351:SF23		AT1G17880.1	ATBTF3,BTF3	basic transcription factor 3
Solyc12g044410.1.1 pacid=27308776 locus=Solyc12g044410.1 ID=Solyc12g044410.1.1.iTAGv2.3 annot-version=iTAGv2.3	4	2060	0.01	1	0.5	0.0130678	3	5' GGAGTGCCCAGCGGCCGACAG 3'	||||| ||||||||| ||| |	3' AAGTCCTCAGGGGTCGCCGTCTG-CTTCCGGA 5'	PF08670,PF01852,PF00046	PTHR24326,PTHR24326:SF218	GO:0003700,GO:0043565,GO:0006355	AT1G52150.1	ATHB-15,ATHB15,CNA,ICU4	Homeobox-leucine zipper family protein / lipid-binding START domain-containing protein
Solyc06g060280.2.1 pacid=27285295 locus=Solyc06g060280.2 ID=Solyc06g060280.2.1.iTAGv2.3 annot-version=iTAGv2.3	4	336	0.05	1	1	0.0261357	3.5	5' AGCGCTCCTCCGAGCCGCCTT 3'	|||o|| |||| ||||o|||o	3' TTCGTCGTGAAGAGGATCGGTGGAGCAGTAGT 5'
Solyc01g091860.2.1 pacid=27300605 locus=Solyc01g091860.2 ID=Solyc01g091860.2.1.iTAGv2.3 annot-version=iTAGv2.3	4	1086	0.03	1	1	0.0261357	3	5' GTTTCCACCGGGTAAT-AGCCG 3'	|o|||||||||o|||| |o||o	3' TTATCGAAGGTGGCCTATTACTTGGTACTCCA 5'		PTHR13271		AT1G01920.2		SET domain-containing protein
Solyc02g080190.2.1 pacid=27286030 locus=Solyc02g080190.2 ID=Solyc02g080190.2.1.iTAGv2.3 annot-version=iTAGv2.3	4	36	0.05	1	1	0.0261357	3	5' GCGCAAAGGGGGCGAGGGGTG 3'	||o||||||||||o||| ||	3' AGTTCGTGTTTCCCCCGTTCCGAACTCTCTTA 5'	PF02136	PTHR12612	GO:0006810,GO:0005622	AT1G11570.2	NTL	NTF2-like
Solyc08g061100.2.1 pacid=27304593 locus=Solyc08g061100.2 ID=Solyc08g061100.2.1.iTAGv2.3 annot-version=iTAGv2.3	4	2198	0.05	1	1	0.0261357	2	5' GTTTTCAC-CCTTCCTTTCTTC 3'	||||o||| ||||||o||||||	3' GAACAAAGGTGAGGAAGGGAAGAAGGAACTGG 5'	PF03552	PTHR13301,PTHR13301:SF21	GO:0016760,GO:0030244,GO:0016020	AT4G32410.1	AtCESA1,CESA1,RSW1	cellulose synthase 1
Solyc10g086410.2.1 pacid=27280047 locus=Solyc10g086410.2 ID=Solyc10g086410.2.1.iTAGv2.3 annot-version=iTAGv2.3	4	2088	0.03	1	1	0.0261357	3	5' ACAGGAACCACGAGTTTAGTT 3'	| |||||||||o|oo|||||o	3' GTTATATCCTTGGTGTTTGAATCAGGTGGAGG 5'	PF00012	PTHR19375	GO:0000902,GO:0005524	AT5G02500.1	AT-HSC70-1,HSC70,HSC70-1,HSP70-1	heat shock cognate protein 70-1
Solyc12g013820.1.1 pacid=27307753 locus=Solyc12g013820.1 ID=Solyc12g013820.1.1.iTAGv2.3 annot-version=iTAGv2.3	4	2088	0.02	1	1	0.0261357	2.5	5' AAGCTCCCGAGAACCGCTTTT 3'	||o|| |||||||||o|o|||	3' GAACTTTGA-GGCTCTTGGTGGAAACAGTGGT 5'	PF00179	PTHR24067,PTHR24067:SF12	GO:0016881	AT1G53025.1		Ubiquitin-conjugating enzyme family protein
Solyc07g008620.1.1 pacid=27294098 locus=Solyc07g008620.1 ID=Solyc07g008620.1.1.iTAGv2.3 annot-version=iTAGv2.3	4	2841	0.04	1	1	0.0261357	3	5' AAGAAGGCGGCTCGGAGGAGC 3'	|| |||| |||| ||||||||	3' CTAGTTATTCCCCCGATCCTCCTCGTATAGGT 5'	PF00560,PF08263	PTHR24420,PTHR24420:SF473	GO:0005515	AT2G34930.1		disease resistance family protein / LRR family protein
Solyc10g007030.1.1 pacid=27280662 locus=Solyc10g007030.1 ID=Solyc10g007030.1.1.iTAGv2.3 annot-version=iTAGv2.3	4	398	0.04	1	1	0.0261357	2	5' AGGAAGGAAACCCGAAGAAAG 3'	||o|||o|||||| |||||||	3' GTGTTCTTTCTTTTGGG-TTCTTTCAGGATTT 5'				AT1G53035.1
Solyc04g005650.1.1 pacid=27279150 locus=Solyc04g005650.1 ID=Solyc04g005650.1.1.iTAGv2.3 annot-version=iTAGv2.3	4	318	0.04	1	1	0.0261357	3.5	5' CAGGACCA-CCCCTCGCCCCCT 3'	|||o|||| ||||||| || ||	3' GTTGTCTTGGTAGGGGAGCCGGAGAAAAGAAT 5'	PF00153	PTHR24089:SF36,PTHR24089		AT2G39970.1		Mitochondrial substrate carrier family protein
Solyc02g083130.2.1 pacid=27285941 locus=Solyc02g083130.2 ID=Solyc02g083130.2.1.iTAGv2.3 annot-version=iTAGv2.3	4	364	0.05	1	1	0.0261357	3	5' CCACCGTCCTTTTTTGCCAGT 3'	|||||||| ||||| |||| |	3' GAGCGGTGGCAGTAAAAA-CGGTAACAGAACG 5'	PF03398	PTHR12161:SF4,PTHR12161		AT4G35730.1		Regulator of Vps4 activity in the MVB pathway protein
Solyc03g118490.2.1 pacid=27290339 locus=Solyc03g118490.2 ID=Solyc03g118490.2.1.iTAGv2.3 annot-version=iTAGv2.3	4	564	0.05	1	1	0.0261357	3.5	5' AAAGGGGGC-GAGGGGTGGTCC 3'	||o||||| ||||o||o||||	3' TGCGTTTCCCCGCCTCCTCATCAGGTGAAACA 5'	PF10497			AT2G23530.1		Zinc-finger domain of monoamine-oxidase A repressor R1
Solyc05g053570.2.1 pacid=27298848 locus=Solyc05g053570.2 ID=Solyc05g053570.2.1.iTAGv2.3 annot-version=iTAGv2.3	4	3204	0.04	1	0.5	0.0130678	3	5' CTCTATCTTACTAGCTCCGGG 3'	| ||||||||||o||||o||	3' GGAGAAAATAGAATGATTGAGGTCCGTTACTG 5'	PF01061,PF08370,PF00005	PTHR19241,PTHR19241:SF10	GO:0005524,GO:0016887,GO:0016020	AT1G15520.1	ABCG40,ATABCG40,ATPDR12,PDR12	pleiotropic drug resistance 12
Solyc05g053600.2.1 pacid=27298940 locus=Solyc05g053600.2 ID=Solyc05g053600.2.1.iTAGv2.3 annot-version=iTAGv2.3	4	3321	0.02	1	0.5	0.0130678	3	5' CTCTATCTTACTAGCTCCGGG 3'	| ||||||||||o||||o||	3' GGAGAAAATAGAATGATTGAGGTCCGTTACTG 5'	PF01061,PF08370,PF00005	PTHR19241,PTHR19241:SF10	GO:0005524,GO:0016887,GO:0016020	AT1G15520.1	ABCG40,ATABCG40,ATPDR12,PDR12	pleiotropic drug resistance 12
Solyc08g007250.1.1 pacid=27304958 locus=Solyc08g007250.1 ID=Solyc08g007250.1.1.iTAGv2.3 annot-version=iTAGv2.3	4	2240	0.05	1	1	0.0261357	3	5' AAACCTGGAGCGAACTGGCAA 3'	||| |||o|||o||||| |||	3' CATGTTTAGACTTCGTTTGAC-GTTGTACGAA 5'	PF00560,PF00931	PTHR23155	GO:0005515,GO:0043531,GO:0006915,GO:0005524	AT4G27190.1		NB-ARC domain-containing disease resistance protein
Solyc10g008490.2.1 pacid=27280821 locus=Solyc10g008490.2 ID=Solyc10g008490.2.1.iTAGv2.3 annot-version=iTAGv2.3	4	1512	0.05	1	1	0.0261357	3.5	5' TCGCTTCGGCTATTACCCGGT 3'	| |||||o|||||||| || |	3' GAAGA-CGAAGTCGATAATGAGCAAATATCTA 5'	PF00481	PTHR13832,PTHR13832:SF94	GO:0003824	AT1G03590.1		Protein phosphatase 2C family protein
Solyc11g017040.1.1 pacid=27295721 locus=Solyc11g017040.1 ID=Solyc11g017040.1.1.iTAGv2.3 annot-version=iTAGv2.3	4	2311	0.05	1	1	0.0261357	3.5	5' TGCCCAGCGGC-CGACAGGAGT 3'	|| |||||o|| || |||||||	3' CATTACAGGTCGTCGAGCGGTCCTCACCGTAC 5'	PF02902	PTHR12438:SF7,PTHR12438	GO:0008234,GO:0006508	AT1G09730.2		Cysteine proteinases superfamily protein
Solyc11g072610.1.1 pacid=27295583 locus=Solyc11g072610.1 ID=Solyc11g072610.1.1.iTAGv2.3 annot-version=iTAGv2.3	4	877	0.02	1	1	0.0261357	3.5	5' CCCCGGGGATCCCTGAAGC-GC 3'	||| | ||||||||o|||| ||	3' ACTCGGGTCACCTAGGGATTTCGTCGTTGTTC 5'	PF08423	PTHR22942,PTHR22942:SF15		AT2G28560.2	ATRAD51B,RAD51B	DNA repair (Rad51) family protein
Solyc12g009700.1.1 pacid=27307195 locus=Solyc12g009700.1 ID=Solyc12g009700.1.1.iTAGv2.3 annot-version=iTAGv2.3	4	579	0.03	1	0.5	0.0130678	3.5	5' CTTACTAGCTCCGGGGCGAGG 3'	| ||| |||||||oo||o|||	3' TATTGTATG-TCGAGGCTTCGTTCCTTTGAGT 5'		PTHR10774:SF23,PTHR10774		AT1G05500.1	ATSYTE,NTMC2T2.1,NTMC2TYPE2.1,SYT5,SYTE	Calcium-dependent lipid-binding (CaLB domain) family protein
Solyc12g009790.1.1 pacid=27306618 locus=Solyc12g009790.1 ID=Solyc12g009790.1.1.iTAGv2.3 annot-version=iTAGv2.3	4	579	0.04	1	0.5	0.0130678	3.5	5' CTTACTAGCTCCGGGGCGAGG 3'	| ||| |||||||oo||o|||	3' TATTGTATG-TCGAGGCTTCGTTCCTTTGAGT 5'	PF00168	PTHR10774:SF23,PTHR10774	GO:0005515	AT1G05500.1	ATSYTE,NTMC2T2.1,NTMC2TYPE2.1,SYT5,SYTE	Calcium-dependent lipid-binding (CaLB domain) family protein
Solyc12g014450.1.1 pacid=27308603 locus=Solyc12g014450.1 ID=Solyc12g014450.1.1.iTAGv2.3 annot-version=iTAGv2.3	4	538	0	1	1	0.0261357	2.5	5' GGAACCACGAGTTTAGTTCCG 3'	o||||||||||o|o||o|||o	3' GACATCTTGGTGCTCGAGTCGAGGTCTTACGT 5'	PF12056			AT3G20300.1		Protein of unknown function (DUF3537)
Solyc12g100200.1.1 pacid=27308759 locus=Solyc12g100200.1 ID=Solyc12g100200.1.1.iTAGv2.3 annot-version=iTAGv2.3	4	1573	0.02	1	1	0.0261357	2.5	5' CCAGTTCGCTCCAGGTTTCCC 3'	|||||| | ||||||o|||||	3' AATAGGTCAATC-AGGTCCGAAGGGACGCAAG 5'	PF02696	PTHR12153:SF10,PTHR12153		AT5G13030.1
Solyc02g067530.2.1 pacid=27287175 locus=Solyc02g067530.2 ID=Solyc02g067530.2.1.iTAGv2.3 annot-version=iTAGv2.3	4	93	0.01	1	1	0.0261357	2	5' AGTAAGATAGAGAAAAAGCGG 3'	||||| |o|||||||||||o|	3' TCTTTCATT-TGTCTCTTTTTCGTCTTTCTCT 5'	PF03171	PTHR10869	GO:0016491,GO:0016706,GO:0055114	AT3G28480.1		Oxoglutarate/iron-dependent oxygenase
Solyc02g069660.2.1 pacid=27288697 locus=Solyc02g069660.2 ID=Solyc02g069660.2.1.iTAGv2.3 annot-version=iTAGv2.3	4	59	0.01	1	1	0.0261357	2	5' AGATAGAGAAAAAGCGG-TTCT 3'	|||||||||||||| || ||||	3' TTAGTCTATCTCTTTTTCCCCTAAGAACCCAC 5'		PTHR12965		AT4G19490.1	ATVPS54,VPS54	VPS54
Solyc03g046350.2.1 pacid=27290454 locus=Solyc03g046350.2 ID=Solyc03g046350.2.1.iTAGv2.3 annot-version=iTAGv2.3	4	755	0.04	1	1	0.0261357	3	5' AGGAACCAACTGCGGTTCCAA 3'	| |||||||||||oo|||||	3' TTTGT-CTTGGTTGACGTTAAGGTCAAAGTCT 5'		PTHR13191		AT5G38720.1
Solyc02g077660.2.1 pacid=27286368 locus=Solyc02g077660.2 ID=Solyc02g077660.2.1.iTAGv2.3 annot-version=iTAGv2.3	4	4988	0.04	1	1	0.0261357	3	5' CTATTACCCGGTGGAAACAAC 3'	|o||o| ||||oo||||||||	3' TTAAGGTAGT-GGCCGTCTTTGTTGGACTAGG 5'	PF02791,PF00046	PTHR24326,PTHR24326:SF77	GO:0003700,GO:0043565,GO:0006355	AT5G44180.1		Homeodomain-like transcriptional regulator
Solyc10g054440.1.1 pacid=27280340 locus=Solyc10g054440.1 ID=Solyc10g054440.1.1.iTAGv2.3 annot-version=iTAGv2.3	4	1067	0.05	1	1	0.0261357	3.5	5' GGCTATTACCCGGTGGAAACA 3'	|||o| || |||oo|||||||	3' ACTTCCGGT-ATAGGCTGCCTTTGTAGTCTTA 5'	PF00278,PF02784	PTHR11482:SF3,PTHR11482	GO:0003824,GO:0008792,GO:0008295,GO:0006527	AT4G34710.1	ADC2,ATADC2,SPE2	arginine decarboxylase 2

## Sheet: Table S3 PSTVd-infected T4_
Table S3 Potential mRNA targets of PSTVd-sRNAs identified by degradome analysis in PSTVd-infected tomato sample T4.
Target ID	Category	Cleavage Position	P-Value	Fragment Abundance	Weighted Fragment Abundance	Normalised Weighted Fragment Abundance	Alignment Score	PSTVd-sRNA	alignement	mRNA target (3'-5')	Interpro	Panther classification	GO classification	arabidosis homolog	abbreviation	target annotation
Solyc03g045050.2.1 pacid=27289160 locus=Solyc03g045050.2 ID=Solyc03g045050.2.1.iTAGv2.3 annot-version=iTAGv2.3	0	3520	0	316	316	5.54968	3.5	5' TTTGCGCTGTCGCTTCGGCTA 3'	| |||o|||||o ||||||o|	3' GGGTACACGTGACAGTAAAGCCGGTAAGTGAT 5'				AT1G67230.1	LINC1	little nuclei1
Solyc04g079940.2.1 pacid=27278574 locus=Solyc04g079940.2 ID=Solyc04g079940.2.1.iTAGv2.3 annot-version=iTAGv2.3	0	1339	0.02	38	38	0.667367	3	5' AGCCGCCTTCTTTTTTCTTTT 3'	|o|| ||o|||||||| ||||	3' GGGGTTGGGGGGAGAAAAAAAAAAAAAACCCA 5'	PF02365		GO:0003677,GO:0006355	AT2G24430.1	ANAC038,ANAC039,NAC038	NAC domain containing protein 38
Solyc05g007450.2.1 pacid=27298597 locus=Solyc05g007450.2 ID=Solyc05g007450.2.1.iTAGv2.3 annot-version=iTAGv2.3	0	645	0	259	259	4.54863	3	5' TTCACCCTTCCTTTCTTCGGG 3'	|||| ||o|||||| |||o||	3' GCAGAAGTTGGGAGGAAAAAAGTCCATTACGT 5'	PF05460	PTHR13394	GO:0003677,GO:0006260,GO:0005664	AT1G26840.1	ATORC6,ORC6	origin recognition complex protein 6
Solyc05g024290.2.1 pacid=27297991 locus=Solyc05g024290.2 ID=Solyc05g024290.2.1.iTAGv2.3 annot-version=iTAGv2.3	0	1542	0.01	163	163	2.86265	3	5' AACCGCTTTTTCTCTATCTTA 3'	||| |||o||||||||||o |	3' GACGTTGACGAGAAAGAGATAGGTTTAGGGAC 5'	PF00069	PTHR24420,PTHR24420:SF657	GO:0004672,GO:0005524,GO:0006468	AT5G13160.1	PBS1	Protein kinase superfamily protein
Solyc09g083420.2.1 pacid=27310296 locus=Solyc09g083420.2 ID=Solyc09g083420.2.1.iTAGv2.3 annot-version=iTAGv2.3	0	1587	0	149	149	2.61678	2.5	5' TTTCACCCTTCCTTTCTTCGG 3'	o|o|||||o|||||||||| |	3' CTAAGAGGTGGGGAGGAAAGAAGGCCCTGAAA 5'	PF04676,PF04677	PTHR12072:SF3,PTHR12072	GO:0000398	AT1G56290.1	CWF19	CwfJ-like family protein
Solyc11g012270.1.1 pacid=27296144 locus=Solyc11g012270.1 ID=Solyc11g012270.1.1.iTAGv2.3 annot-version=iTAGv2.3	0	451	0	13	13	0.22831	3.5	5' TCTTCGGGTTTCCTTCCTCGC 3'	|||| ||o||||| ||||||	3' CCTGAGAACCCTAAAGGCAGGAGCCCCTATCC 5'	PF02115	PTHR10980,PTHR10980:SF2	GO:0005094,GO:0005737	AT3G07880.1	SCN1	Immunoglobulin E-set superfamily protein
Solyc12g007200.1.1 pacid=27307822 locus=Solyc12g007200.1 ID=Solyc12g007200.1.1.iTAGv2.3 annot-version=iTAGv2.3	0	761	0	142	142	2.49384	3.5	5' AAACTCGTGGTTCCTGTGGTT 3'	|||||o||||||| ||o|o|	3' TTGTATTGAGTACCAAGGCCATCGATCTGTCC 5'	PF00069	PTHR24056,PTHR24056:SF88	GO:0004672,GO:0005524,GO:0006468	AT4G28980.1	CAK1AT,CDKF;1	CDK-activating kinase 1AT
Solyc07g063100.2.1 pacid=27292574 locus=Solyc07g063100.2 ID=Solyc07g063100.2.1.iTAGv2.3 annot-version=iTAGv2.3	0	1675	0	2327	2327	40.8674	3	5' TCGGGAGCTTCAGTTGTTTCC 3'	||||| | |||||||| ||||	3' AAGGAGCCCACAAAGTCAACCAAGGAGCTAAC 5'				AT4G27500.1	PPI1	proton pump interactor 1
Solyc01g060030.2.1 pacid=27302121 locus=Solyc01g060030.2 ID=Solyc01g060030.2.1.iTAGv2.3 annot-version=iTAGv2.3	0	541	0	175	175	3.0734	3.5	5' ACAGGGTTTTCACCCTTCCTT 3'	||||| ||||||| |||| |o	3' GAAGTGTCCAAAAAGTGAGAAGTAGAGGAAGA 5'		PTHR13491		AT5G49400.1		zinc knuckle (CCHC-type) family protein
Solyc01g088140.2.1 pacid=27301851 locus=Solyc01g088140.2 ID=Solyc01g088140.2.1.iTAGv2.3 annot-version=iTAGv2.3	0	204	0	51	51	0.895676	3.5	5' AAGGGGGCGAGGGGTG-GTCCT 3'	| ||||o||||||||| || ||	3' GGTTTCCCCCTGCTCCCCACTCAAGAAGGCGA 5'				AT5G13470.1
Solyc01g107610.2.1 pacid=27303682 locus=Solyc01g107610.2 ID=Solyc01g107610.2.1.iTAGv2.3 annot-version=iTAGv2.3	0	668	0.01	23	23	0.403933	4	5' TCTTCGGGTTTCCTTCCTCGC 3'	o|| |||||||| ||| o|||	3' GAAGGGATGCCCAAAG-AAGAGGCGGACGTGG 5'	PF06658	PTHR13507		AT2G15270.1
Solyc02g072210.1.1 pacid=27286187 locus=Solyc02g072210.1 ID=Solyc02g072210.1.1.iTAGv2.3 annot-version=iTAGv2.3	0	553	0.02	47	47	0.825427	3	5' TCTTTTTTCTTTTCTAGTCAG 3'	|||||||o||||||| |||o	3' CCGAAGAAAAAGGAAAAGAAAAGTTAATGAGG 5'	PF07939			AT2G42760.1
Solyc02g083680.1.1 pacid=27286938 locus=Solyc02g083680.1 ID=Solyc02g083680.1.1.iTAGv2.3 annot-version=iTAGv2.3	0	2346	0	4	4	0.0702491	3	5' TTCCTCGGAACTAAACTCGTG 3'	|||||||o||||||||| | o	3' ATACAAGGAGCTTTGATTTGACCTTCACGACG 5'	PF02518,PF00512	PTHR24423:SF158,PTHR24423	GO:0000155,GO:0007165,GO:0016020,GO:0005524	AT2G17820.1	AHK1,ATHK1,HK1	histidine kinase 1
Solyc07g032230.2.1 pacid=27292392 locus=Solyc07g032230.2 ID=Solyc07g032230.2.1.iTAGv2.3 annot-version=iTAGv2.3	0	3271	0	206	206	3.61783	3	5' TTTCACCCTTCCTTTCTTCGG 3'	||o|||||||||o ||||| |	3' CAAAAAGGTGGGAAGGGTAGAAGACAGAGGAA 5'	PF03398	PTHR12161:SF4,PTHR12161		AT2G19710.1		Regulator of Vps4 activity in the MVB pathway protein
Solyc09g090650.2.1 pacid=27309633 locus=Solyc09g090650.2 ID=Solyc09g090650.2.1.iTAGv2.3 annot-version=iTAGv2.3	0	877	0.01	3	3	0.0526869	3	5' TTTCACCCTTCCTTTCTTCGG 3'	|||| ||| ||||||||||oo	3' CTTAAAAGAGGG-AGGAAAGAAGTTGACTTGT 5'	PF06203		GO:0005515	AT1G04500.1		CCT motif family protein
Solyc11g012770.1.1 pacid=27296611 locus=Solyc11g012770.1 ID=Solyc11g012770.1.1.iTAGv2.3 annot-version=iTAGv2.3	0	4945	0	20	20	0.351246	4	5' TCAGTTGTTTCCACCGGGTAA 3'	|| ||||||||||| | |||	3' GACGAG-CAACAAAGGTGCACGATTCATCGAG 5'		PTHR12663		AT5G47690.1		binding
Solyc07g039570.2.1 pacid=27293233 locus=Solyc07g039570.2 ID=Solyc07g039570.2.1.iTAGv2.3 annot-version=iTAGv2.3	0	1491	0	6	6	0.105374	3	5' TTCCTCGGAACTAAACTCGTG 3'	|||||||o|||o| ||||||	3' GACGAAGGAGCTTTGGTCTGAGCAGGGTAAGT 5'	PF00010	PTHR12565	GO:0030528,GO:0006355	AT5G56960.1		basic helix-loop-helix (bHLH) DNA-binding family protein
Solyc06g068500.2.1 pacid=27285275 locus=Solyc06g068500.2 ID=Solyc06g068500.2.1.iTAGv2.3 annot-version=iTAGv2.3	0	509	0.01	65	65	1.14155	4	5' TTGGA-ACCGCAGTTGGTTCCT 3'	||| | ||||||o||o |||||	3' TTTAACATATGGCGTTAATGAAGGAGACGTAT 5'	PF00226	PTHR25040,PTHR25040:SF110	GO:0031072	AT1G80920.1	J8	Chaperone DnaJ-domain superfamily protein
Solyc02g067530.2.1 pacid=27287175 locus=Solyc02g067530.2 ID=Solyc02g067530.2.1.iTAGv2.3 annot-version=iTAGv2.3	0	94	0	67	67	1.17667	3	5' TAGTAAGATAGAGAAAAAGCG 3'	||||| |o|||||||||||o	3' ATCTTTCATT-TGTCTCTTTTTCGTCTTTCTC 5'	PF03171	PTHR10869	GO:0016491,GO:0016706,GO:0055114	AT3G28480.1		Oxoglutarate/iron-dependent oxygenase
Solyc05g017760.2.1 pacid=27297591 locus=Solyc05g017760.2 ID=Solyc05g017760.2.1.iTAGv2.3 annot-version=iTAGv2.3	0	830	0	68	68	1.19424	2.5	5' ACCGCTTTTTCTCTATCTTAC 3'	|| ||||||||||o| |||||	3' AAAATGTCGAAAAAGAGGT-GAATGATTTTGA 5'	PF02803,PF00108	PTHR18919:SF7,PTHR18919	GO:0016747,GO:0008152	AT5G48230.2	ACAT2,EMB1276	acetoacetyl-CoA thiolase 2
Solyc12g015920.1.1 pacid=27308766 locus=Solyc12g015920.1 ID=Solyc12g015920.1.1.iTAGv2.3 annot-version=iTAGv2.3	0	266	0.03	12	6	0.105374	4	5' TTCCTTTCTTCGGGTTTCCTT 3'	||| ||||||| | || ||||	3' AAAGAAGAAAAGAAGACGAA-GGAAGAAGAAG 5'		PTHR22814,PTHR22814:SF5		AT3G20180.1		Copper transport protein family
Solyc01g090840.2.1 pacid=27303322 locus=Solyc01g090840.2 ID=Solyc01g090840.2.1.iTAGv2.3 annot-version=iTAGv2.3	0	649	0.05	70	23.3333	0.409787	4	5' GAGCTAG-TAAGATAGAGAAAA 3'	o|||| | |||||| ||o||||	3' GATTTCGAACTATTCTAGCTTTTTTGAACAAT 5'		PTHR11389,PTHR11389:SF378		AT3G60580.1		C2H2-like zinc finger protein
Solyc03g119860.2.1 pacid=27291080 locus=Solyc03g119860.2 ID=Solyc03g119860.2.1.iTAGv2.3 annot-version=iTAGv2.3	0	789	0	439	439	7.70984	3.5	5' TCTTCGGGTTTCCTTCCTCGC 3'	| ||||o|o||||o||||||	3' AGCTA-AAGCTCGAAGGGAGGAGCACGTTGGT 5'	PF00160	PTHR11071,PTHR11071:SF132	GO:0003755,GO:0006457	AT1G74070.1		Cyclophilin-like peptidyl-prolyl cis-trans isomerase family protein
Solyc10g085840.1.1 pacid=27280861 locus=Solyc10g085840.1 ID=Solyc10g085840.1.1.iTAGv2.3 annot-version=iTAGv2.3	0	265	0.01	9	4.5	0.0790303	4	5' CCGAGCCGCCT-TCTTTTTTCT 3'	|||||| |||| | ||o||o||	3' AGCTGGCTCGACGGACATAAGAAGGAGTCAGG 5'				AT3G53140.1		O-methyltransferase family protein
Solyc03g007820.2.1 pacid=27289106 locus=Solyc03g007820.2 ID=Solyc03g007820.2.1.iTAGv2.3 annot-version=iTAGv2.3	0	18	0.04	13	13	0.22831	3	5' CCTTCTTTTTTCTTTTCTAGT 3'	| ||||o||||||||||||o	3' GAAGTG-AGAAGAAAGAAAAGATCGTGGGTA 5'
Solyc08g007220.2.1 pacid=27306241 locus=Solyc08g007220.2 ID=Solyc08g007220.2.1.iTAGv2.3 annot-version=iTAGv2.3	0	991	0	653	653	11.4682	3.5	5' AAAGAAGGCGGCTCGGAGGAG 3'	|| ||||o||||||||| ||	3' CTTTTTCCTTCTGCCGAGCCTACTGTTCTCAA 5'	PF04774	PTHR12299,PTHR12299:SF4		AT4G17520.1		Hyaluronan / mRNA binding family
Solyc09g008280.1.1 pacid=27311305 locus=Solyc09g008280.1 ID=Solyc09g008280.1.1.iTAGv2.3 annot-version=iTAGv2.3	1	983	0	413	413	7.25322	4	5' TCGGCGGGAATTACTCCTGTC 3'	| | |||||||| |||||||	3' CAGGAACAGCCCTTAACAAGGACAGAACATAC 5'	PF02772,PF02773,PF00438	PTHR11964	GO:0004478,GO:0006556,GO:0005524	AT2G36880.1	MAT3	methionine adenosyltransferase 3
Solyc02g069660.2.1 pacid=27288697 locus=Solyc02g069660.2 ID=Solyc02g069660.2.1.iTAGv2.3 annot-version=iTAGv2.3	1	59	0	2	2	0.0351246	2	5' AGATAGAGAAAAAGCGG-TTCT 3'	|||||||||||||| || ||||	3' TTAGTCTATCTCTTTTTCCCCTAAGAACCCAC 5'		PTHR12965		AT4G19490.1	ATVPS54,VPS54	VPS54
Solyc10g061830.1.1 pacid=27280784 locus=Solyc10g061830.1 ID=Solyc10g061830.1.1.iTAGv2.3 annot-version=iTAGv2.3	1	149	0	3	1.5	0.0263434	3.5	5' CTCCTGACTAGAAAAGAAAAA 3'	|| ||o|||||||||| |||	3' ACCAGA-GATTGATCTTTTCATTTAAGAACTC 5'	PF00421		GO:0016168,GO:0009767,GO:0019684,GO:0009521,GO:0016020	ATCG00280.1		photosystem II reaction center protein C
Solyc01g096130.2.1 pacid=27303677 locus=Solyc01g096130.2 ID=Solyc01g096130.2.1.iTAGv2.3 annot-version=iTAGv2.3	1	685	0	34	34	0.597118	4	5' GACTAGAAAAGAAAAAAGAAG 3'	o|| |o||||||| ||||||	3' ACCTTTGTTTTTTTCTTCTTTCTTGGTAAATG 5'	PF04061	PTHR12665,PTHR12665:SF2	GO:0016021	AT1G01230.1		ORMDL family protein
Solyc03g080110.2.1 pacid=27291302 locus=Solyc03g080110.2 ID=Solyc03g080110.2.1.iTAGv2.3 annot-version=iTAGv2.3	1	300	0.03	2	2	0.0351246	4	5' CGAGCCGCCTTCTTTTTTCTT 3'	||||||||||| |o ||| o|	3' TTTTGCTCGGCGGAA-AGCAAACGAAGATTGA 5'	PF00403	PTHR22814,PTHR22814:SF33	GO:0046872,GO:0030001	AT4G27590.1		Heavy metal transport/detoxification superfamily protein
Solyc12g099630.1.1 pacid=27308362 locus=Solyc12g099630.1 ID=Solyc12g099630.1.1.iTAGv2.3 annot-version=iTAGv2.3	1	438	0	3	3	0.0526869	4	5' GGTTCTCGGGAGCTTCAGTTG 3'	|||||||o|||| | ||o ||	3' TTTACCAAGAGTCCTCTA-GTTTACCTATACT 5'	PF00153	PTHR24089:SF112,PTHR24089		AT5G48970.1		Mitochondrial substrate carrier family protein
Solyc02g088620.2.1 pacid=27288308 locus=Solyc02g088620.2 ID=Solyc02g088620.2.1.iTAGv2.3 annot-version=iTAGv2.3	2	233	0.02	17	17	0.298559	2.5	5' AAACAACTGAAGCTCCCGAGA 3'	|| | ||||||||||||o|||	3' TGTGTTAG-TGACTTCGAGGGTTCTGGTTTCT 5'				AT3G01050.1	MUB1	membrane-anchored ubiquitin-fold protein 1 precursor
Solyc02g093430.2.1 pacid=27287537 locus=Solyc02g093430.2 ID=Solyc02g093430.2.1.iTAGv2.3 annot-version=iTAGv2.3	2	974	0.02	3	3	0.0526869	2.5	5' AAACAGGGTTTTCACCCTTCC 3'	|||| ||o|||||||| ||||	3' GTTGTTTG-CCTAAAAGTGGAAAGGACTTAGA 5'	PF04724	PTHR12224	GO:0003830,GO:0006487,GO:0016020	AT3G27540.1		beta-1,4-N-acetylglucosaminyltransferase family protein
Solyc11g009050.1.1 pacid=27296626 locus=Solyc11g009050.1 ID=Solyc11g009050.1.1.iTAGv2.3 annot-version=iTAGv2.3	2	129	0.02	3	3	0.0526869	2.5	5' AGCCCTTGGAACCGCAGTTGG 3'	|o|||||||||| o|||||o|	3' ACGTTTGGGAACCTTGTTGTCAATCGTGGAGA 5'		PTHR23125:SF210,PTHR23125		AT4G08980.1	FBW2	F-BOX WITH WD-40 2
Solyc06g072490.2.1 pacid=27284625 locus=Solyc06g072490.2 ID=Solyc06g072490.2.1.iTAGv2.3 annot-version=iTAGv2.3	2	56	0.04	10	10	0.175623	2	5' CGAGCCGCCTTCTTTTTTCTT 3'	|| |||||||||||o||||o|	3' CCTAGC-CGGCGGAAGAAGAAAGGAGGGAAGA 5'	PF01015	PTHR11830	GO:0003735,GO:0006412,GO:0005622,GO:0005840	AT4G34670.1		Ribosomal protein S3Ae
Solyc10g007030.1.1 pacid=27280662 locus=Solyc10g007030.1 ID=Solyc10g007030.1.1.iTAGv2.3 annot-version=iTAGv2.3	2	400	0.01	3	3	0.0526869	2.5	5' CGAGGAAGGAAACCCGAAGAA 3'	|o||o|||o|||||| |||||	3' ATGTGTTCTTTCTTTTGGG-TTCTTTCAGGAT 5'				AT1G53035.1
Solyc10g079500.1.1 pacid=27281446 locus=Solyc10g079500.1 ID=Solyc10g079500.1.1.iTAGv2.3 annot-version=iTAGv2.3	2	1138	0	5	5	0.0878114	2	5' CGGGAGCTTCAGTTGTTTCCA 3'	|o||||||||| |||o|||||	3' CACGGTCCTCGAAGT-AACGAAGGTCGGTTCT 5'	PF00478	PTHR11911,PTHR11911:SF6	GO:0003824,GO:0055114,GO:0000105,GO:0016491,GO:0018580,GO:0009228,GO:0003938	AT1G16350.1		Aldolase-type TIM barrel family protein
Solyc06g072720.2.1 pacid=27284146 locus=Solyc06g072720.2 ID=Solyc06g072720.2.1.iTAGv2.3 annot-version=iTAGv2.3	2	1694	0.03	2	2	0.0351246	3.5	5' CTAAACACCCTCGCCCCGGAG 3'	|| |||||||| |||||o||	3' CATGGACTTGTGGGA-CGGGGTCTACTATTTG 5'	PF00642	PTHR12547:SF42,PTHR12547	GO:0003676,GO:0008270	AT1G32360.1		Zinc finger (CCCH-type) family protein
Solyc10g047320.1.1 pacid=27281112 locus=Solyc10g047320.1 ID=Solyc10g047320.1.1.iTAGv2.3 annot-version=iTAGv2.3	2	2335	0.03	9	9	0.158061	2.5	5' CTCCCGAGAACCGCTTTTTCT 3'	|||||||o|||| | ||||||	3' CTGAGAGGGCTTTTGG-GTAAAAGAAAGTAGA 5'	PF00931	PTHR11017,PTHR11017:SF126	GO:0043531,GO:0006915,GO:0005524	AT1G53350.1		Disease resistance protein (CC-NBS-LRR class) family
Solyc01g087570.2.1 pacid=27301401 locus=Solyc01g087570.2 ID=Solyc01g087570.2.1.iTAGv2.3 annot-version=iTAGv2.3	2	263	0.03	18	18	0.316121	3.5	5' CTGTCGGCCGCTGGGCACTCC 3'	|o||| |||||o||o |||||	3' GGGAGGCAG-CGGCGGCCTCTGAGGTTAGACC 5'				AT3G57450.1
Solyc01g010780.2.1 pacid=27300945 locus=Solyc01g010780.2 ID=Solyc01g010780.2.1.iTAGv2.3 annot-version=iTAGv2.3	2	1479	0.01	7	7	0.122936	1.5	5' GAAGAAAGGAAGGGTGAAAAC 3'	|||||||o|||o|||o|||||	3' CCAACTTCTTTTCTTTCCATTTTTGTTTGGTG 5'	PF00069	PTHR24420,PTHR24420:SF661	GO:0004672,GO:0005524,GO:0006468	AT5G15080.1		Protein kinase superfamily protein
Solyc02g078800.2.1 pacid=27286490 locus=Solyc02g078800.2 ID=Solyc02g078800.2.1.iTAGv2.3 annot-version=iTAGv2.3	2	3217	0.01	10	10	0.175623	2.5	5' GCGAGGAAGGAAACCCGAAGA 3'	||o|||| |||||||||| ||	3' CCATCGTTCCTGCCTTTGGGCTCCTCGTTTTA 5'	PF00400	PTHR19845	GO:0005515	AT1G61210.2		Transducin/WD40 repeat-like superfamily protein
Solyc09g007250.2.1 pacid=27310335 locus=Solyc09g007250.2 ID=Solyc09g007250.2.1.iTAGv2.3 annot-version=iTAGv2.3	2	456	0	13	13	0.22831	2.5	5' GTAATAGCCGAAGCGACAGCG 3'	|o|||||| |||||o|||||o	3' ACGTCGTTATCGACTTCGTTGTCGTATGGAAA 5'	PF00573	PTHR19431	GO:0003735,GO:0006412,GO:0005840	AT3G09630.1		Ribosomal protein L4/L1 family
Solyc01g098700.2.1 pacid=27301380 locus=Solyc01g098700.2 ID=Solyc01g098700.2.1.iTAGv2.3 annot-version=iTAGv2.3	2	1700	0.01	2	2	0.0351246	2.5	5' GTTCCTGTGGTTCACACCTGA 3'	|||||||| ||o||||||| |	3' GTATCAAGGACAACAGGTGTGGAGTAGTCGTC 5'	PF01063	PTHR11825,PTHR11825:SF13	GO:0003824,GO:0008152	AT5G27410.2		D-aminoacid aminotransferase-like PLP-dependent enzymes superfamily protein
Solyc03g116030.2.1 pacid=27290464 locus=Solyc03g116030.2 ID=Solyc03g116030.2.1.iTAGv2.3 annot-version=iTAGv2.3	2	955	0.04	33	33	0.579555	3	5' TACTAGCTCCGGGGCGAGGGT 3'	||||||||||||o| ||||o	3' AAATATGATCGAGGCCTC-CTCCTCAACACTG 5'	PF00097,PF12428	PTHR23012		AT3G47550.3		RING/FYVE/PHD zinc finger superfamily protein
Solyc07g063170.1.1 pacid=27293498 locus=Solyc07g063170.1 ID=Solyc07g063170.1.1.iTAGv2.3 annot-version=iTAGv2.3	2	79	0.04	13	13	0.22831	3	5' TAGCTCCGGGGCGAGGGTGTT 3'	||||||||||||| o|| |o|	3' CACCATCGAGGCCCCGCCTCCTCGACTGCCAC 5'
Solyc07g054740.2.1 pacid=27293542 locus=Solyc07g054740.2 ID=Solyc07g054740.2.1.iTAGv2.3 annot-version=iTAGv2.3	2	788	0.03	3	3	0.0526869	3	5' TCCGGGGCGAGGGTGTTTAGC 3'	| |o||||o||||o|||o|||	3' GCTCACGTCCCGTTCCCGCAAGTCGTAGTTCC 5'	PF00635	PTHR10809	GO:0005198	AT4G21450.1		PapD-like superfamily protein
Solyc02g032860.2.1 pacid=27287981 locus=Solyc02g032860.2 ID=Solyc02g032860.2.1.iTAGv2.3 annot-version=iTAGv2.3	2	1187	0.04	9	9	0.158061	2.5	5' TTCACACCTGA-CCTCCTGACT 3'	|||||||| || ||||||o|||	3' ATGGAAGTGTGGTCTTGGAGGATTGAAGAGAC 5'	PF01507,PF00085	PTHR18929	GO:0045454,GO:0003824,GO:0008152	AT4G21990.1	APR3,ATAPR3,PRH-26,PRH26	APS reductase 3
Solyc03g046350.2.1 pacid=27290454 locus=Solyc03g046350.2 ID=Solyc03g046350.2.1.iTAGv2.3 annot-version=iTAGv2.3	2	753	0.05	3	3	0.0526869	3	5' GAACCAACTGCGGTTCCAAGG 3'	|||||||||||oo||||| |	3' TTGTCTTGGTTGACGTTAAGGT-CAAAGTCTT 5'		PTHR13191		AT5G38720.1
Solyc01g111920.2.1 pacid=27302989 locus=Solyc01g111920.2 ID=Solyc01g111920.2.1.iTAGv2.3 annot-version=iTAGv2.3	2	1545	0.04	4	4	0.0702491	3	5' AAACCTGGAGCGAACTGGCAA 3'	|||||| ||||||| || |||	3' TGAATTTGGAACTCGCTTTACAGTTAAAGGCT 5'	PF03478,PF00646		GO:0005515	AT2G17030.1		F-box family protein with a domain of unknown function (DUF295)
Solyc02g069320.1.1 pacid=27285690 locus=Solyc02g069320.1 ID=Solyc02g069320.1.1.iTAGv2.3 annot-version=iTAGv2.3	2	1498	0.05	2	2	0.0351246	3	5' CAGTTGTTTCCACCGGGTAAT 3'	||o|o| |||||||||o|||o	3' CTATGTTAGCTAAGGTGGCCTATTGGATTTAT 5'	PF02536	PTHR13068,PTHR13068:SF3		AT4G19650.1		Mitochondrial transcription termination factor family protein
Solyc02g082130.1.1 pacid=27288056 locus=Solyc02g082130.1 ID=Solyc02g082130.1.1.iTAGv2.3 annot-version=iTAGv2.3	2	588	0.02	2	2	0.0351246	2.5	5' ACCGCTTTTTCTCTATCTTAC 3'	||| ||o||||||| ||||||	3' GAAGTGGGGAGAAAGAGA-AGAATGGTAGCCT 5'	PF04935	PTHR14369		AT5G05210.1		Surfeit locus protein 6
Solyc07g054560.1.1 pacid=27292687 locus=Solyc07g054560.1 ID=Solyc07g054560.1.1.iTAGv2.3 annot-version=iTAGv2.3	2	657	0.05	3	1.5	0.0263434	3.5	5' CGCTCCAGGTTTCCCCGGGGA 3'	|| |||| ||||| ||||o||	3' GGTGGCAAGGTGCAAAGCGGCCTCTTAAACTG 5'				AT1G11125.1
Solyc08g007360.2.1 pacid=27304803 locus=Solyc08g007360.2 ID=Solyc08g007360.2.1.iTAGv2.3 annot-version=iTAGv2.3	2	3688	0.05	7	7	0.122936	3.5	5' CGAGGGGTGGTCCTGCGGGCG 3'	|o||||||||| ||||o| |o	3' CCACGTTCCCCACCAAGACGTC-GTCCTTCAA 5'		PTHR13402		AT5G47490.1		RGPR-related
Solyc09g014440.2.1 pacid=27311240 locus=Solyc09g014440.2 ID=Solyc09g014440.2.1.iTAGv2.3 annot-version=iTAGv2.3	2	2745	0.05	3	3	0.0526869	2.5	5' AGAAAGGAAGGGTGAAAACCC 3'	|| ||||| ||||o|||||||	3' AAGTTCCTTCCTCCCCATTTTTGGGTATACTA 5'	PF03031,PF00035	PTHR23081	GO:0003725,GO:0005622,GO:0005515	AT5G01270.2	ATCPL2,CPL2	carboxyl-terminal domain (ctd) phosphatase-like 2
Solyc11g011910.1.1 pacid=27295296 locus=Solyc11g011910.1 ID=Solyc11g011910.1.1.iTAGv2.3 annot-version=iTAGv2.3	2	1745	0.05	14	14	0.245872	3	5' AAAAAGAAGGCGGCTCGGAGG 3'	||||| ||o||o|||||||oo	3' CTGCTTTTTGTTTCGTCGAGCCTTTGGTTGTC 5'	PF02990	PTHR10766,PTHR10766:SF14	GO:0016021	AT2G01970.1		Endomembrane protein 70 protein family
Solyc03g083430.2.1 pacid=27290804 locus=Solyc03g083430.2 ID=Solyc03g083430.2.1.iTAGv2.3 annot-version=iTAGv2.3	2	1377	0.03	12	12	0.210747	3	5' TTCACACCTGACCTCCTGACTA 3'	o|||||| ||| ||||||||o|	3' TATAGAGTGTGAACTTGAGGACTGGTTCTGGC 5'	PF12108,PF11931	PTHR12786,PTHR12786:SF2		AT5G06160.1	ATO	splicing factor-related
Solyc01g088560.2.1 pacid=27300028 locus=Solyc01g088560.2 ID=Solyc01g088560.2.1.iTAGv2.3 annot-version=iTAGv2.3	3	265	0	2	2	0.0351246	2.5	5' AAAGAAAAAAGAAGGCGGCTC 3'	|||o|||||||| ||||| ||	3' TTGTTTTTTTTTTTCTACCGCCTAGGCTAGTC 5'	PF00071	PTHR24073,PTHR24073:SF256	GO:0003924,GO:0005525,GO:0007264,GO:0005634,GO:0005737,GO:0005622	AT2G44610.1	ATRAB6A,ATRABH1B,RAB6,RAB6A	Ras-related small GTP-binding family protein
Solyc09g010330.2.1 pacid=27310620 locus=Solyc09g010330.2 ID=Solyc09g010330.2.1.iTAGv2.3 annot-version=iTAGv2.3	3	114	0.01	5	2.5	0.0439057	3.5	5' TTTCCACCGGGTAATAGCCGA 3'	|||||||| ||| ||o||||	3' TGGGAAAGGTGG-CCAAGATTGGCTTGGCCGG 5'	PF01849	PTHR10351,PTHR10351:SF23		AT1G17880.1	ATBTF3,BTF3	basic transcription factor 3
Solyc12g044410.1.1 pacid=27308776 locus=Solyc12g044410.1 ID=Solyc12g044410.1.1.iTAGv2.3 annot-version=iTAGv2.3	3	2060	0.02	2	1	0.0175623	3	5' GGAGTGCCCAGCGGCCGACAG 3'	||||| ||||||||| ||| |	3' AAGTCCTCAGGGGTCGCCGTCTG-CTTCCGGA 5'	PF08670,PF01852,PF00046	PTHR24326,PTHR24326:SF218	GO:0003700,GO:0043565,GO:0006355	AT1G52150.1	ATHB-15,ATHB15,CNA,ICU4	Homeobox-leucine zipper family protein / lipid-binding START domain-containing protein
Solyc09g007910.2.1 pacid=27309996 locus=Solyc09g007910.2 ID=Solyc09g007910.2.1.iTAGv2.3 annot-version=iTAGv2.3	3	924	0.01	4	0.666667	0.0117082	2.5	5' GAGGAACCAACTGCGGTTCCA 3'	| |||||||||||o||||||	3' TATGGT-CTTGGTTGACGTCAAGGTAAGTGTT 5'	PF00221	PTHR10362,PTHR10362:SF3	GO:0016841,GO:0009058	AT2G37040.1	ATPAL1,PAL1	PHE ammonia lyase 1
Solyc01g087730.2.1 pacid=27303410 locus=Solyc01g087730.2 ID=Solyc01g087730.2.1.iTAGv2.3 annot-version=iTAGv2.3	3	403	0.04	2	2	0.0351246	3.5	5' CTGAAGCTCCCGAGAACCGCT 3'	||||| || ||o|||||| ||	3' TGAAGACTTAGA-GGTTCTTGGAGAATCTGGC 5'	PF00687	PTHR23105,PTHR23105:SF5	GO:0003723,GO:0003735,GO:0006412,GO:0015934	AT3G63490.1		Ribosomal protein L1p/L10e family
Solyc09g007920.2.1 pacid=27309637 locus=Solyc09g007920.2 ID=Solyc09g007920.2.1.iTAGv2.3 annot-version=iTAGv2.3	3	962	0.04	4	0.666667	0.0117082	3.5	5' GAGGAACCAACTGCGGTTCCA 3'	| |||||||||||o|| |||	3' TATGGT-CTTGGTTGACGTCATGGTAAGTGTT 5'	PF00221	PTHR10362,PTHR10362:SF3	GO:0016841,GO:0009058	AT2G37040.1	ATPAL1,PAL1	PHE ammonia lyase 1
Solyc03g098410.1.1 pacid=27291041 locus=Solyc03g098410.1 ID=Solyc03g098410.1.1.iTAGv2.3 annot-version=iTAGv2.3	3	188	0.01	2	2	0.0351246	2.5	5' TTCTCGGGAGCTTCAG-TTGTT 3'	|o||||||||| |||| |||||	3' GTATAGGAGCCCTCGCAGTCGAACAACGAGTC 5'				AT2G25720.1
Solyc03g113020.2.1 pacid=27291008 locus=Solyc03g113020.2 ID=Solyc03g113020.2.1.iTAGv2.3 annot-version=iTAGv2.3	3	32	0	3	3	0.0526869	3	5' CTCGCCCCCTTTGCGCTGTCG 3'	||| ||| |||||| ||||||	3' GGGAGAGAGGGAGAAACGAGACAGCAACTTTT 5'		PTHR11124		AT3G47810.1	ATVPS29,MAG1,VPS29	Calcineurin-like metallo-phosphoesterase superfamily protein
Solyc04g005650.1.1 pacid=27279150 locus=Solyc04g005650.1 ID=Solyc04g005650.1.1.iTAGv2.3 annot-version=iTAGv2.3	3	319	0.01	2	2	0.0351246	4	5' GCAGGACCA-CCCCTCGCCCCC 3'	o|||o|||| ||||||| || |	3' GGTTGTCTTGGTAGGGGAGCCGGAGAAAAGAA 5'	PF00153	PTHR24089:SF36,PTHR24089		AT2G39970.1		Mitochondrial substrate carrier family protein
Solyc01g110440.2.1 pacid=27301477 locus=Solyc01g110440.2 ID=Solyc01g110440.2.1.iTAGv2.3 annot-version=iTAGv2.3	3	1504	0.02	3	3	0.0526869	3.5	5' GCTCCTCCGAGCCGCCTTCTT 3'	o |||||||||| ||||o||o	3' CACCTCAGGAGGCTCG-CGGAGGAGTATTCGG 5'	PF00278,PF02784	PTHR11482:SF3,PTHR11482	GO:0003824,GO:0008792,GO:0008295,GO:0006527	AT4G34710.1	ADC2,ATADC2,SPE2	arginine decarboxylase 2
Solyc06g063370.2.1 pacid=27284675 locus=Solyc06g063370.2 ID=Solyc06g063370.2.1.iTAGv2.3 annot-version=iTAGv2.3	3	297	0.05	5	5	0.0878114	3	5' CTCCGAGCCGCCTTCTTTTTT 3'	|| | |||||||||||||||	3' CCTCGACG-TCGGCGGAAGAAAAACTTTTCCC 5'	PF00504	PTHR21649	GO:0016020,GO:0009765	AT4G10340.1	LHCB5	light harvesting complex of photosystem II 5
Solyc08g077220.2.1 pacid=27304929 locus=Solyc08g077220.2 ID=Solyc08g077220.2.1.iTAGv2.3 annot-version=iTAGv2.3	3	1227	0.01	3	3	0.0526869	3.5	5' AACTGAAGCTCCCGAGAACCG 3'	|| ||||| ||||||o||| |	3' GTTCTTCACTTCTAGGGCTTTTGACACAAAAC 5'	PF00335	PTHR19282,PTHR19282:SF69	GO:0016021	AT1G32400.1	TOM2A	tobamovirus multiplication 2A
Solyc10g054440.1.1 pacid=27280340 locus=Solyc10g054440.1 ID=Solyc10g054440.1.1.iTAGv2.3 annot-version=iTAGv2.3	3	1067	0.03	2	2	0.0351246	3.5	5' GGCTATTACCCGGTGGAAACA 3'	|||o| || |||oo|||||||	3' ACTTCCGGT-ATAGGCTGCCTTTGTAGTCTTA 5'	PF00278,PF02784	PTHR11482:SF3,PTHR11482	GO:0003824,GO:0008792,GO:0008295,GO:0006527	AT4G34710.1	ADC2,ATADC2,SPE2	chaperone DnaJ-domain superfamily protein
Solyc01g107860.2.1 pacid=27302789 locus=Solyc01g107860.2 ID=Solyc01g107860.2.1.iTAGv2.3 annot-version=iTAGv2.3	3	426	0.02	2	2	0.0351246	2.5	5' TCTTTTCTAGTCAGGAGGTCA 3'	|||||o||||||| o|o||||	3' TAGAAGAAAGGATCAGTATTTCAGTGGTTGGC 5'	PF00571	PTHR11911,PTHR11911:SF5	GO:0005515	AT4G36910.1	CDCP2,LEJ2	Cystathionine beta-synthase (CBS) family protein
Solyc01g112080.2.1 pacid=27301808 locus=Solyc01g112080.2 ID=Solyc01g112080.2.1.iTAGv2.3 annot-version=iTAGv2.3	3	901	0.03	2	2	0.0351246	4	5' GAGGGGTGGTCCTGCGGGCGC 3'	o||||o|o|||| |||o| ||	3' ATCGTTCCCTATCAGGTCGCTC-CGTAACGAG 5'	PF01476		GO:0016998	AT2G17120.1	LYM2	lysm domain GPI-anchored protein 2 precursor
Solyc03g111200.2.1 pacid=27291717 locus=Solyc03g111200.2 ID=Solyc03g111200.2.1.iTAGv2.3 annot-version=iTAGv2.3	3	265	0.03	2	1	0.0175623	3.5	5' GCGGCTCGGAGGAGCGCTTCA 3'	||||| ||||||o|o|o|||	3' AACAGGCCGAACCTCCTTGTGGAGTACGCCGC 5'	PF00406,PF05191	PTHR23359	GO:0005524,GO:0019205,GO:0006139,GO:0004017	AT5G63400.1	ADK1	adenylate kinase 1
Solyc03g123500.2.1 pacid=27290235 locus=Solyc03g123500.2 ID=Solyc03g123500.2.1.iTAGv2.3 annot-version=iTAGv2.3	3	1282	0.02	3	3	0.0526869	3.5	5' ACTCGTGGTTC-CTGTGGTTCA 3'	| ||o|||||| |||||| |||	3' CGAATTAGTACCAAGAGACACCTAGTAAGAAG 5'	PF00847		GO:0003700,GO:0006355	AT1G53910.3	RAP2.12	related to AP2 12
Solyc07g006650.2.1 pacid=27293323 locus=Solyc07g006650.2 ID=Solyc07g006650.2.1.iTAGv2.3 annot-version=iTAGv2.3	3	502	0.05	2	2	0.0351246	4	5' CGCTCCAGGTTTCCCCGGGGA 3'	o|||||o||||| ||o||o|	3' AAAGATGAGGTTCAAAGAGGTCCTTAAGTTTC 5'	PF01261			AT5G57655.2		xylose isomerase family protein
Solyc11g043150.1.1 pacid=27295560 locus=Solyc11g043150.1 ID=Solyc11g043150.1.1.iTAGv2.3 annot-version=iTAGv2.3	3	355	0.05	2	1	0.0175623	4	5' GGGAGTGCCCAGCGGCCGACA 3'	|o|||||||||| || |o ||	3' TCTGCTCTCACGGGTC-CCTGTAGTTGTTACA 5'	PF09439	PTHR19326	GO:0003924,GO:0005525,GO:0005634,GO:0005737,GO:0007264,GO:0005622	AT5G05670.1		signal recognition particle binding
Solyc12g009020.1.1 pacid=27306924 locus=Solyc12g009020.1 ID=Solyc12g009020.1.1.iTAGv2.3 annot-version=iTAGv2.3	3	1040	0.03	3	3	0.0526869	4	5' GGTGGTCCTGCGGGCGCGAGG 3'	|| ||||||||||o | ||o|	3' GTTACCTCCAGGACGCCTTCACTTCATTCTAG 5'	PF00069	PTHR24360,PTHR24360:SF39	GO:0004672,GO:0005524,GO:0006468	AT4G29810.1	ATMKK2,MK1,MKK2	MAP kinase kinase 2
Solyc03g097900.2.1 pacid=27291158 locus=Solyc03g097900.2 ID=Solyc03g097900.2.1.iTAGv2.3 annot-version=iTAGv2.3	4	164	0.05	1	1	0.0175623	2	5' GCCGCCTTCTTTTTTCTTTTC 3'	|||||||||||o||||o|oo|	3' TAGGCGGCGGAAGAAGAAAGGAGGGAAGAAAG 5'	PF01015	PTHR11830	GO:0003735,GO:0006412,GO:0005622,GO:0005840	AT4G34670.1		Ribosomal protein S3Ae
Solyc06g051400.2.1 pacid=27283977 locus=Solyc06g051400.2 ID=Solyc06g051400.2.1.iTAGv2.3 annot-version=iTAGv2.3	4	1427	0	1	1	0.0175623	2.5	5' GGAGCTTCAGTTGTTTCCACC 3'	| |||||||||||o||| |||	3' AAATCGTCGAAGTCAACGAAGATGGTTTACTA 5'	PF00487,PF11960	PTHR19353,PTHR19353:SF7	GO:0006629,GO:0016717,GO:0055114,GO:0016491	AT5G05580.1	FAD8	fatty acid desaturase 8
Solyc06g074890.1.1 pacid=27283472 locus=Solyc06g074890.1 ID=Solyc06g074890.1.1.iTAGv2.3 annot-version=iTAGv2.3	4	389	0	1	1	0.0175623	3	5' TCCCCGGGGAAACCTGGAGCG 3'	|||| | |||||||||||o|o	3' AAAAAGGGACGCCTTTGGACCTTGTCCCCCGC 5'	PF05697		GO:0006457,GO:0015031	AT2G30695.1
Solyc07g008620.1.1 pacid=27294098 locus=Solyc07g008620.1 ID=Solyc07g008620.1.1.iTAGv2.3 annot-version=iTAGv2.3	4	2841	0.04	1	1	0.0175623	3	5' AAGAAGGCGGCTCGGAGGAGC 3'	|| |||| |||| ||||||||	3' CTAGTTATTCCCCCGATCCTCCTCGTATAGGT 5'	PF00560,PF08263	PTHR24420,PTHR24420:SF473	GO:0005515	AT2G34930.1		disease resistance family protein / LRR family protein
Solyc01g103250.2.1 pacid=27303838 locus=Solyc01g103250.2 ID=Solyc01g103250.2.1.iTAGv2.3 annot-version=iTAGv2.3	4	1844	0.04	1	1	0.0175623	2.5	5' TTTTTTGCCAGTTCGCTCCAG 3'	|||o||| |||| ||||||||	3' GTAGAAAGAACCGTCA-GCGAGGTCCTTATAA 5'	PF03126,PF02201	PTHR15473,PTHR15473:SF2	GO:0005515,GO:0003677,GO:0006352,GO:0016570,GO:0005634	AT5G63700.1		zinc ion binding;DNA binding
Solyc05g054970.2.1 pacid=27299171 locus=Solyc05g054970.2 ID=Solyc05g054970.2.1.iTAGv2.3 annot-version=iTAGv2.3	4	1550	0	1	1	0.0175623	2.5	5' GGAGGTCAGGTGTGAACCACA 3'	|||o||| ||||| |||||||	3' TCACCCTTCAGGCCACAGTTGGTGTTTTGTCC 5'	PF11904	PTHR12447		AT3G04470.1		Ankyrin repeat family protein
Solyc09g075260.2.1 pacid=27311375 locus=Solyc09g075260.2 ID=Solyc09g075260.2.1.iTAGv2.3 annot-version=iTAGv2.3	4	422	0.02	1	1	0.0175623	3	5' GCCGACAGGAGTAATTCCCGC 3'	|||| || ||||||o||||o|	3' GTAGCGGCAGTGCTCATTGAGGGTGTTATAAC 5'	PF04398			AT1G02816.1		Protein of unknown function, DUF538
Solyc02g077660.2.1 pacid=27286368 locus=Solyc02g077660.2 ID=Solyc02g077660.2.1.iTAGv2.3 annot-version=iTAGv2.3	4	4988	0.03	1	1	0.0175623	3	5' CTATTACCCGGTGGAAACAAC 3'	|o||o| ||||oo||||||||	3' TTAAGGTAGT-GGCCGTCTTTGTTGGACTAGG 5'	PF02791,PF00046	PTHR24326,PTHR24326:SF77	GO:0003700,GO:0043565,GO:0006355	AT5G44180.1		Homeodomain-like transcriptional regulator
Solyc01g008620.2.1 pacid=27303138 locus=Solyc01g008620.2 ID=Solyc01g008620.2.1.iTAGv2.3 annot-version=iTAGv2.3	4	403	0.01	1	1	0.0175623	3	5' CAACTGCGGTTCCAAGGGCTA 3'	||||| || |||||| |||||	3' CCTAGTTGAAGCAAAGGTTGCCGATATATAAA 5'	PF00332	PTHR16631	GO:0004553,GO:0005975	AT4G16260.1		Glycosyl hydrolase superfamily protein
Solyc01g016970.1.1 pacid=27299933 locus=Solyc01g016970.1 ID=Solyc01g016970.1.1.iTAGv2.3 annot-version=iTAGv2.3	4	352	0.05	1	0.5	0.00878114	3	5' CCGCCGAAACAGG-GTTTTCAC 3'	||| || |||||| ||||||||	3' CTTAGGCCGCCTTGTCCACAAAAGTGAAATCG 5'
Solyc01g108020.2.1 pacid=27302544 locus=Solyc01g108020.2 ID=Solyc01g108020.2.1.iTAGv2.3 annot-version=iTAGv2.3	4	425	0.03	1	1	0.0175623	3	5' ATTACCCGGTGGAAACAACTG 3'	||||||||||| || || |||	3' TAGTTAATGGGCCAC-TTGGTAGACCGTCCCC 5'	PF00085	PTHR10438:SF82,PTHR10438	GO:0045454,GO:0015035,GO:0009055,GO:0006662	AT2G15570.1	ATHM3,ATM3,GAT1,TRX-M3	Thioredoxin superfamily protein
Solyc02g091240.1.1 pacid=27287970 locus=Solyc02g091240.1 ID=Solyc02g091240.1.1.iTAGv2.3 annot-version=iTAGv2.3	4	1102	0.04	1	1	0.0175623	3	5' AG-AAAGGAAGGGTGAAAACCC 3'	|| |||||||||oo||||| ||	3' GGGTCGTTTCCTTCCTGCTTTTCGGATCGTTG 5'	PF03547		GO:0055085,GO:0016021	AT1G71090.1		Auxin efflux carrier family protein
Solyc04g079290.2.1 pacid=27277473 locus=Solyc04g079290.2 ID=Solyc04g079290.2.1.iTAGv2.3 annot-version=iTAGv2.3	4	868	0	1	1	0.0175623	1.5	5' TTTTTTGCCAGTTCGCTCCAG 3'	||||o||||||||| ||||||	3' TCAGAAAAGACGGTCAAG-GAGGTCTATTAAC 5'	PF01126	PTHR10720	GO:0004392,GO:0006788,GO:0055114	AT2G26550.2	HO2	heme oxygenase 2
Solyc06g008700.2.1 pacid=27283597 locus=Solyc06g008700.2 ID=Solyc06g008700.2.1.iTAGv2.3 annot-version=iTAGv2.3	4	848	0.05	1	1	0.0175623	3.5	5' CGCTTCAGGGATCCCCGGGGA 3'	|| || ||o|||||||oo|||	3' TGGCGCTAA-TCTCTAGGGGTTCCTCACCGTG 5'	PF00400	PTHR16288	GO:0005515	AT1G03110.1		Transducin/WD40 repeat-like superfamily protein
Solyc06g076300.2.1 pacid=27285500 locus=Solyc06g076300.2 ID=Solyc06g076300.2.1.iTAGv2.3 annot-version=iTAGv2.3	4	870	0.02	1	1	0.0175623	2	5' TAGAAAAGAAAAA-AGAAGGCG 3'	||||||||||||| ||||o||o	3' TTTGATCTTTTCTTTTTCTCTTTCGTTATCTA 5'	PF00702	PTHR18901	GO:0003824,GO:0008152	AT5G59480.1		Haloacid dehalogenase-like hydrolase (HAD) superfamily protein
Solyc08g077290.1.1 pacid=27304575 locus=Solyc08g077290.1 ID=Solyc08g077290.1.1.iTAGv2.3 annot-version=iTAGv2.3	4	765	0.03	1	1	0.0175623	2.5	5' ACTCCCCACCGTCCTTTTTTG 3'	|||| |||||| |||||||o|	3' TAGGTGAGAGGTGGC-GGAAAAAGCGGAGGTG 5'				AT5G45420.1		Duplicated homeodomain-like superfamily protein
Solyc09g082920.1.1 pacid=27309463 locus=Solyc09g082920.1 ID=Solyc09g082920.1.1.iTAGv2.3 annot-version=iTAGv2.3	4	352	0.02	1	0.5	0.00878114	3	5' CCGCCGAAACAGG-GTTTTCAC 3'	||| || |||||| ||||||||	3' CTTAGGCCGCCTTGTCCACAAAAGTGGAGTCG 5'
Solyc11g069220.1.1 pacid=27296717 locus=Solyc11g069220.1 ID=Solyc11g069220.1.1.iTAGv2.3 annot-version=iTAGv2.3	4	885	0.05	1	1	0.0175623	2.5	5' TCAGGTGTGAACCACAGGAAC 3'	o||||| ||||||||||| ||	3' TAGAGGTCCA-ACTTGGTGTCCATGGGGAAAG 5'	PF03094		GO:0008219,GO:0016021	AT1G11310.1	ATMLO2,MLO2,PMR2	Seven transmembrane MLO family protein
