# Supplementary material for: Degradome Analysis of Tomato and Nicotiana benthamiana Plants Infected with Potato Spindle Tuber Viroid
Source: Int J Mol Sci. 2021 Apr 2;22(7):3725. doi: 10.3390/ijms22073725 (PMC8038209; doi:10.3390/ijms22073725)
Supplement: Supplementary file 1 [file ijms-22-03725-s001.zip › Supplementary material/Table S6.xlsx]

## Sheet: Table S6
Table S6 mRNA targets of conserved miRNA identified by degradome analysis in N. benthamiana.
				Mock-inoculated N. benthamiana					PSTVd-infected N. benthamiana
miRNA family	ID target	Cleavage Position		Category	P-Value	fragment abundance	Normalised Weighted Fragment Abundance		Category	P-Value	fragment abundance	Normalised Weighted Fragment Abundance			Gene description
miR159	Niben101Scf00862g01016.1	1413		0	0	589	25.9145		0	0	395	13.9666		MYB-like	MYB-like transcription factor ETC1
miR159	Niben101Scf01383g07027.1	1168		0	0	133	5.85167		0	0	222	7.84957		MYB-like	Cyclin-D-binding Myb-like transcription factor 1
miR159	Niben101Scf05078g08009.1	997		0	0	68	2.99183		0	0	158	5.58663		MYB-like	Cyclin-D-binding Myb-like transcription factor 1
miR159	Niben101Scf07937g03012.1	2001 or 1652		1	0	479	7.02494		1	0	507	5.97558		GAMYB	Transcription factor GAMYB
miR159	Niben101Scf11569g00002.1	1431		0	0	479	7.02494		0	0	507	5.97558		MYB-like	MYB-like transcription factor ETC1
miR160	Niben101Scf01393g01001.1	1450		0	0	170	3.73979		0	0	120	2.12151		ARF17	Auxin response factor 17
miR160	Niben101Scf02131g00001.1	1622		0	0	61	2.68385		0	0	102	3.60656		ARF18	Auxin response factor 18
miR160	Niben101Scf02669g00003.1	1940		0	0	447	9.83344		0	0	247	4.36677		ARF18	Auxin response factor 18
miR160	Niben101Scf03206g01008.1	2127		0	0	537	11.8133		0	0	391	6.91258		ARF18	Auxin response factor 18
miR160	Niben101Scf05444g04004.1	1585		0	0	447	9.83344		0	0	247	4.36677		ARF18	Auxin response factor 18
miR160	Niben101Scf05633g00012.1	1916		0	0	170	3.73979		0	0	120	2.12151		ARF17	Auxin response factor 17
miR160	Niben101Scf06123g07001.1	2107		0	0	537	11.8133		0	0	391	6.91258		ARF18	Auxin response factor 18
miR160	Niben101Scf09962g01006.1	1256		0	0	170	7.47958		0	0	156	5.51592		ARF18	Auxin response factor 18
miR162	Niben101Scf03304g01025.1	3785		2	0	7	0.307983		2	0	22	0.777886		Ribonuclease 3-like protein 3	Ribonuclease 3-like protein 3
miR164	Niben101Scf00063g07011.1	2115 & 1017		1	0	20	0.293317		1	0	77	0.907533		NAC-100	NAC domain-containing protein 100
miR164	Niben101Scf00136g01010.1	834		0	0	10	0.439975		0	0	14	0.495018		NAC-100	NAC domain-containing protein 100
miR164	Niben101Scf01277g00002.1	949		0	0	20	0.293317		0	0	77	0.907533		NAC-100	NAC domain-containing protein 100
miR164	Niben101Scf02318g03012.1	992		1	0	4	0.087995		0	0	4	0.0707169		NAC-100	NAC domain-containing protein 100
miR164	Niben101Scf04745g02009.1	1338		0	0	4	0.087995		0	0	4	0.0707169		NAC-100	NAC domain-containing protein 100
miR164	Niben101Scf02044g08008.1	797		0	0	36	0.791955		0	0	47	0.830923		NAC-21	NAC domain-containing protein 21/22
miR164	Niben101Scf12245g00002.1	793		0	0	36	0.791955		0	0	47	0.830923		NAC-21	NAC domain-containing protein 21/22
miR166	Niben101Scf00013g01005.1	1429		0	0	189	1.38592		0	0	362	2.13329		HB-13	Homeobox-leucine zipper protein ATHB-13
miR166	Niben101Scf00978g00001.1	1336		0	0	189	1.38592		0	0	362	2.13329		HB-9	Homeobox-leucine zipper protein ATHB-9
miR166	Niben101Scf01374g07001.1	996		0	0	189	1.38592		0	0	362	2.13329		HB-9	Homeobox-leucine zipper protein ATHB-9
miR166	Niben101Scf01611g00004.1	1126		0	0	189	1.38592		0	0	362	2.13329		HB-23	Homeobox-leucine zipper protein ATHB-23
miR166	Niben101Scf01759g04007.1	1753		0	0	122	2.68385		0	0.01	272	4.80875		HB-13	Homeobox-leucine zipper protein ATHB-13
miR166	Niben101Scf03282g05005.1	1322		2	0	5	0.109994		2	0	16	0.282868		HB-14	Homeobox-leucine zipper protein ATHB-14
miR166	Niben101Scf05919g01007.1	1318		2	0	5	0.109994		2	0	16	0.282868		HB-40	Homeobox-leucine zipper protein ATHB-40
miR166	Niben101Scf08693g00002.1	978		0	0	189	1.38592		0	0	362	2.13329		HB-13	Homeobox-leucine zipper protein ATHB-13
miR166	Niben101Scf07851g02001.1	1012		0	0	122	2.68385		0	0	272	4.80875		HB-13	Homeobox-leucine zipper protein ATHB-13
miR166	Niben101Scf36099g00004.1	910		0	0	189	1.38592		0	0	362	2.13329		HB-family	Homeobox-leucine zipper family protein / lipid-binding START domain-containing protein LENGTH=837
miR167	Niben101Scf00885g20004.1	2534		0	0.03	759	8.34853		0	0.04	704	6.22309		ARF6	Auxin response factor 6
miR167	Niben101Scf01677g02003.1	3278		0	0	759	8.34853		0	0.01	704	6.22309		ARF8	Auxin response factor 8
miR167	Niben101Scf02222g02007.1	3076		0	0	22	0.967945		0	0.03	41	1.4497		ARF8	Auxin response factor 8
miR167	Niben101Scf02299g01001.1	3157		0	0.03	759	8.34853		0	0.02	704	6.22309		ARF6	Auxin response factor 6
miR167	Niben101Scf02428g01029.1	3061		0	0.01	209	4.59774		0	0	214	3.78335		ARF6	Auxin response factor 6
miR167	Niben101Scf07640g01014.1	3277		0	0.01	759	8.34853		0	0.03	704	6.22309		ARF8	Auxin response factor 8
miR167	Niben101Scf13411g01001.1	3083		0	0	209	4.59774		0	0	214	3.78335		ARF6	Auxin response factor 6
miR168	Niben101Scf01571g04001.1	723		2	0.02	10	0.219988		2	0.02	15	0.265188		AGO1	Protein argonaute 1
miR168	Niben101Scf05146g06007.1	637		0	0	24	1.05594		0	0	60	2.12151		AGO1	Protein argonaute 1B
miR168	Niben101Scf08137g02022.1	1233		0	0	91	2.00189		0	0.01	267	4.72035		AGO1	Protein argonaute 1B
miR169	Niben101Scf00911g01003.1	1112		0	0	102	2.24387		0	0.01	113	1.99775		NF-YA10	Nuclear transcription factor Y subunit A-10
miR169	Niben101Scf01429g01013.1	1187		0	0	102	2.24387		0	0	113	1.99775		NF-YA2	Nuclear transcription factor Y subunit A-2
miR169	Niben101Scf01796g01001.1	1339		0	0	51	1.12194		0	0	29	0.512697		NF-YA1	Nuclear transcription factor Y subunit A-1
miR169	Niben101Scf05694g00003.1	1153		0	0.02	164	7.21559		0	0.02	102	3.60656		NF-YA2	Nuclear transcription factor Y subunit A-2
miR169	Niben101Scf10191g01007.1	1434		0	0	51	1.12194		0	0	74	1.30826		NF-YA3	Nuclear transcription factor Y subunit A-3
miR169	Niben101Scf10498g01001.1	1154		0	0	51	1.12194		0	0	29	0.512697		NF-YA3	Nuclear transcription factor Y subunit A-3
miR169	Niben101Scf15723g00003.1	2069		0	0	51	1.12194		0	0	74	1.30826		NF-YA2	YA2 [Antirrhinum majus]
mir170/miR17	Niben101Scf00317g11013.1	1124		2	0	284	3.12382		2	0	332	2.93475		GRAS transcription factor	GRAS family transcription factor LENGTH=558
mir170/miR171	Niben101Scf00317g11002.1	794		2	0	284	3.12382		2	0	332	2.93475		GRAS transcription factor	GRAS family transcription factor LENGTH=558
mir170/miR171	Niben101Scf03072g03007.1	464		2	0	17	0.373979		2	0	39	0.68949		GRAS transcription factor	GRAS family transcription factor LENGTH=558
mir170/miR171	Niben101Scf03337g06007.1	1241		2	0	58	1.27593		2	0	55	0.972357		GRAS transcription factor	GRAS family transcription factor LENGTH=558
mir170/miR171	Niben101Scf03599g01007.1	1247		2	0	58	1.27593		2	0	55	0.972357		GRAS transcription factor	GRAS family transcription factor LENGTH=558
mir170/miR171	Niben101Scf03693g08008.1	617		2	0	17	0.373979		2	0	39	0.68949		GRAS transcription factor	GRAS family transcription factor LENGTH=558
mir170/miR171	Niben101Scf09790g00012.1	851		2	0	284	3.12382		2	0	332	2.93475		GRAS transcription factor	GRAS family transcription factor LENGTH=558
mir170/miR171	Niben101Scf09790g00019.1	1145		2	0	284	3.12382		2	0	332	2.93475		GRAS transcription factor	GRAS family transcription factor LENGTH=558
miR172	Niben101Scf00482g08004.1	1720		0	0	42	1.8479		0	0	8	0.282868		AP-like ethylene responsive TF	AP2-like ethylene-responsive transcription factor
miR172	Niben101Scf00496g02009.1	1260		0	0	133	2.92583		0	0	49	0.866282		AP-like ethylene responsive TF	AP2-like ethylene-responsive transcription factor
miR172	Niben101Scf01035g04005.1	1817		0	0	479	10.5374		0	0	342	6.04629		AP-like ethylene responsive TF	AP2-like ethylene-responsive transcription factor
miR172	Niben101Scf01432g01005.1	2077		0	0.01	361	7.94155		0	0	604	10.6783		AP-like ethylene responsive TF	AP2-like ethylene-responsive transcription factor
miR172	Niben101Scf02369g04004.1	1651		0	0	81	3.5638		0	0	9	0.318226		AP-like ethylene responsive TF	AP2-like ethylene-responsive transcription factor
miR172	Niben101Scf02702g00005.1	1766		0	0	479	10.5374		0	0	342	6.04629		AP-like ethylene responsive TF	AP2-like ethylene-responsive transcription factor
miR172	Niben101Scf03883g05010.1	1653		0	0	66	1.45192		0	0	81	1.43202		AP-like ethylene responsive TF	AP2-like ethylene-responsive transcription factor
miR172	Niben101Scf07050g00010.1	1317		0	0	133	2.92583		0	0	49	0.866282		AP-like ethylene responsive TF	AP2-like ethylene-responsive transcription factor
miR172	Niben101Scf07444g03006.1	2054		0	0	361	7.94155		0	0	604	10.6783		AP-like ethylene responsive TF	AP2-like ethylene-responsive transcription factor
miR172	Niben101Scf11756g01019.1	2858		0	0	66	1.45192		0	0	81	1.43202		AP-like ethylene responsive TF	AP2-like ethylene-responsive transcription factor
miR393	Niben101Scf03777g00018.1	1119		2	0.01	7	0.0769956		2	0.04	11	0.0972357		Calnexin homolog	Calnexin homolog
miR394	Niben101Scf01602g06012.1	1263		2	0	3	0.0659963		2	0	6	0.106075		F-box family	F-box family protein LENGTH=457
miR394	Niben101Scf03911g00007.1	1226		2	0	3	0.0659963		2	0	6	0.106075		F-box family	F-box family protein LENGTH=442
miR397	Niben101Scf01237g06005.1	624		1	0	6	0.0439975		2	0	5	0.0294654		Laccase-12	Laccase-12
miR397	Niben101Scf01237g07002.1	931		1	0	6	0.0439975		2	0	5	0.0294654		Laccase-5	Laccase-5
miR397	Niben101Scf02456g00015.1	625		1	0	6	0.0439975		2	0.02	5	0.0294654		Laccase-5	Laccase-5
miR397	Niben101Scf02456g00016.1	450		1	0	6	0.0439975		2	0	5	0.0294654		Laccase-12	Laccase-12
miR397	Niben101Scf03327g00004.1	774		2	0.01	6	0.0439975		2	0.05	5	0.0294654		Laccase-3	Laccase-3
miR397	Niben101Scf06942g02033.1	1251		2	0.03	6	0.0439975		3	0.01	5	0.0294654		Laccase-3	Laccase-3
miR399	Niben101Scf04899g03004.1	1155		0	0	10	0.219988		0	0	8	0.141434		ubiquitin-conjugating enzyme 23	ubiquitin-conjugating enzyme 23 LENGTH=1102
miR399	Niben101Scf08446g03019.1	1105		2	0	10	0.219988		2	0	8	0.141434		ubiquitin-conjugating enzyme 23	ubiquitin-conjugating enzyme 23 LENGTH=1102
miR399	Niben101Scf08446g03019.1	819		2	0	2	0.0439975		4	0.02	1	0.0176792		ubiquitin-conjugating enzyme 23	ubiquitin-conjugating enzyme 23 LENGTH=1102
miR403	Niben101Scf05245g01007.1	3476		0	0	14	0.615965		2	0.01	18	0.636452		AGO2	Protein argonaute 2
