# Supplementary material for: Degradome Analysis of Tomato and Nicotiana benthamiana Plants Infected with Potato Spindle Tuber Viroid
Source: Int J Mol Sci. 2021 Apr 2;22(7):3725. doi: 10.3390/ijms22073725 (PMC8038209; doi:10.3390/ijms22073725)
Supplement: Supplementary file 1 [file ijms-22-03725-s001.zip › Supplementary material/TAble S7 and Table S8.xlsx]

## Sheet: Table S7 Mock N benthamiana
Table S7 mRNA targets (false) of all the in silico generated PSTVd-sRNAs identified using degradome data from mock-inoculated N. benthamiana.
Target ID	Category	Cleavage Position	P-Value	Fragment Abundance	Weighted Fragment Abundance	Normalised Weighted Fragment Abundance	Alignment Score	PSTVd-sRNA	alignement	mRNA target (3'-5')	Gene homolog	Gene Description	Interpro	GO classification
Niben101Scf00341g04003.1	0	742	0.04	21	21	0.923948	4	5' AAGGGGGCGAGGGGTGGTCCT 3'	||o|||| |||||o| ||||	3' AAACTTTCCCC-CTCCCTAAAAGGAGAACTCA 5'	ref|NP_001050595.1|	OsJ_11625 [Oryza sativa Japonica Group]
Niben101Scf01406g00004.1	0	2587	0	7	7	0.307983	3	5' AACTCGTGGTTCCTGTGGTTC 3'	|| || |||||||||oo||||	3' ATCTTTTAGAACCAAGGACGTCAAGAACAGGA 5'	emb|CDY45449.1|	BnaA05g12520D [Brassica napus]	IPR021916 (Protein of unknown function DUF3527)
Niben101Scf01849g03012.1	0	13238	0.02	9	4.5	0.197989	4	5' TGGTTCCTCGGAACTAAACTC 3'	| |||||| |||| || ||||	3' TTCGA-CAAGGAACCTTCATATGAGGCCATCC 5'	AT1G70320.1	ubiquitin-protein ligase 2 LENGTH=3658	IPR000569 (HECT), IPR003903 (Ubiquitin interacting motif), IPR009060 (UBA-like), IPR010309 (E3 ubiquitin ligase, domain of unknown function DUF908), IPR016024 (Armadillo-type fold), IPR025527 (Domain of unknown function DUF4414)	GO:0004842 (ubiquitin-protein transferase activity), GO:0005488 (binding), GO:0005515 (protein binding)
Niben101Scf03352g03002.1	0	614	0.04	7	2.33333	0.102661	4	5' CGCTTTTTCTCTATCTTACTA 3'	||||o||| ||o | ||||||	3' AGGTGCGAGAAACAGGAATAATGATCAGAATA 5'	sp|P93332|NOD3_MEDTR	Bidirectional sugar transporter N3
Niben101Scf03670g03007.1	0	3867	0	19	9.5	0.417976	3.5	5' CTCCTGACTAGAAAAGAAAAA 3'	||||o| |||||| | |||||	3' AAGGGAGGGCAGATCTTATGTTTTTATGAAAT 5'	sp|D6R901|U17LL_HUMAN	Ubiquitin carboxyl-terminal hydrolase 17-like protein 21	IPR028889 (Ubiquitin specific protease domain)	GO:0006511 (ubiquitin-dependent protein catabolic process), GO:0036459 (ubiquitinyl hydrolase activity)
Niben101Scf04114g02040.1	0	75	0.05	3	3	0.131993	4	5' CTTTTTCTCTATCTTACTAGC 3'	|||| |||||||| || | ||	3' TCTCGAAATAGAGATAGTATTAACGATTTTAT 5'		Unknown protein
Niben101Scf06955g04042.1	0	323	0.01	19	3.16667	0.139325	4	5' TTGCGCTGTCGCTTCG-GCTAT 3'	o|o|o||||||||o|| ||| |	3' GAAAGATGTGACAGCGAGGCACGAGAAAGAAA 5'	ref|XP_002536345.1|	conserved hypothetical protein [Ricinus communis] gb|EEF26037.1| conserved hypothetical protein [Ricinus communis]
Niben101Scf07162g02006.1	0	260	0.02	14	14	0.615965	4	5' AAACAACTGAAGCTCCCGAGA 3'	|| ||||||||| ||| |||	3' ATGCTTGGTTGACTTC-AGGTGTCTAAGGCTA 5'	AT3G48140.1	B12D protein LENGTH=88	IPR010530 (NADH-ubiquinone reductase complex 1 MLRQ subunit)
Niben101Scf11785g00009.1	0	660	0	11	11	0.483973	4	5' GGGTGTTTAGCCCTTGGAACC 3'	||o|o||| |||| |||| ||	3' TGCACCTATAAA-CGGGCACCTAGGTCTCGTA 5'	ref|WP_006613843.1|	sodium:proton antiporter [Bradyrhizobium sp. ORS 285] emb|CCD88502.1| conserved membrane hypothetical protein [Bradyrhizobium sp. ORS 285]	IPR004680 (Citrate transporter-like domain)	GO:0016021 (integral component of membrane), GO:0055085 (transmembrane transport)
Niben101Scf12862g00003.1	0	3545	0.01	19	9.5	0.417976	3.5	5' CTCCTGACTAGAAAAGAAAAA 3'	||||o| |||||| | |||||	3' AAGGGAGGGCAGATCTTATGTTTTTATGAAAT 5'	sp|C9JPN9|UL17C_HUMAN	Ubiquitin carboxyl-terminal hydrolase 17-like protein 12	IPR028889 (Ubiquitin specific protease domain)	GO:0006511 (ubiquitin-dependent protein catabolic process), GO:0036459 (ubiquitinyl hydrolase activity)
Niben101Scf00219g04008.1	1	1495	0	9	1	0.0439975	3.5	5' AGGACGGTGGGGAGTGCCCAG 3'	|| |||||||||o||| |||	3' CGCCACC-GCCACCCCTTACGTGTCCACCGCC 5'	sp|Q9BTT6|LRRC1_HUMAN	Leucine-rich repeat-containing protein 1	IPR001611 (Leucine-rich repeat), IPR003591 (Leucine-rich repeat, typical subtype)	GO:0005515 (protein binding)
Niben101Scf00853g08006.1	1	2247	0.03	6	2	0.087995	4	5' GAGCTTCAGTTGTTTCCACCG 3'	|||| ||| ||| ||||| ||	3' CGTCCTCGTAGT-AACCAAGGTAGCGGTCAAT 5'	sp|P38929|ATC2_YEAST	Calcium-transporting ATPase 2	IPR023214 (HAD-like domain), IPR023298 (P-type ATPase, transmembrane domain)
Niben101Scf00862g00016.1	1	2630	0	4	4	0.17599	3.5	5' AGTTGGTTCCTCGGAACTAAA 3'	||||||||||||o |||| |	3' TACGTCAACCAAGGAGTATTGAAGTTCTGCCA 5'	sp|Q9ZVD0|SRRT_ARATH	Serrate RNA effector molecule	IPR007042 (Arsenite-resistance protein 2), IPR021933 (Protein of unknown function DUF3546)	GO:0046872 (metal ion binding)
Niben101Scf01999g03014.1	1	2946	0	2	2	0.087995	3.5	5' AACCCTGTTTCGGCGGGAATT 3'	|||||||o||||| o| ||o|	3' CAAGTTGGGACGAAGCCTTCGTTGACGTGCTC 5'	AT1G53780.2	peptidyl-prolyl cis-trans isomerases;hydrolases;nucleoside-triphosphatases;ATP binding;nucleotide binding;ATPases LENGTH=620	IPR003959 (ATPase, AAA-type, core), IPR027417 (P-loop containing nucleoside triphosphate hydrolase)	GO:0005524 (ATP binding)
Niben101Scf02340g03007.1	1	683	0.01	2	2	0.087995	3.5	5' CAGTTCGCTCCAGGTTTCCCC 3'	|||o|||| |||||o|o|| |	3' CGAAGTCGAGCG-GGTCCGAGGGAGGTGGACC 5'	sp|Q0IIS3|EPHX3_XENTR	Epoxide hydrolase 3	IPR000639 (Epoxide hydrolase-like), IPR029058 (Alpha/Beta hydrolase fold)	GO:0003824 (catalytic activity)
Niben101Scf04015g02011.1	1	2051	0	3	3	0.131993	2.5	5' CGTGGTTCCTGTGGTTCACAC 3'	|o|o|||||||| ||o|||||	3' GGGGGTATCAAGGACAACAGGTGTGGAGTAGC 5'	sp|Q9ASR4|BCAL2_ARATH	Branched-chain-amino-acid aminotransferase-like protein 2	IPR001544 (Aminotransferase, class IV), IPR027417 (P-loop containing nucleoside triphosphate hydrolase)	GO:0003824 (catalytic activity), GO:0008152 (metabolic process)
Niben101Scf05749g02021.1	1	759	0	10	5	0.219988	4	5' CCCAGCGGCCGACAGGAGTAA 3'	||||| ||||| | |o||o||	3' ACAAGGGTCTCCGGCAGCCTTCGTTTATACTC 5'	AT4G33920.1	Protein phosphatase 2C family protein LENGTH=380	IPR001932 (Protein phosphatase 2C (PP2C)-like domain), IPR015655 (Protein phosphatase 2C)	GO:0003824 (catalytic activity)
Niben101Scf06369g05020.1	1	839	0.02	2	2	0.087995	4	5' GAGGAACCAAC-TGCGGTTCCA 3'	|| |||||||| || ||||| |	3' GCGCCTGCTTGGTTGGACTCCAAGTTGAAAGA 5'	ref|XP_002529729.1|	conserved hypothetical protein [Ricinus communis] gb|EEF32658.1| conserved hypothetical protein [Ricinus communis]
Niben101Scf09696g00023.1	1	590	0.01	2	1	0.0439975	3.5	5' GATAGAGAAAAAGCGGTTCTC 3'	||| |||| |||o||o|||o|	3' CTAACTAACTCTGTTTTGCTAAGGGAGTTATG 5'	ref|NP_001051816.1|	product [Oryza sativa Japonica Group]
Niben101Scf00063g13014.1	2	182	0	6	6	0.263985	3	5' CCCGCAGGACCACCCCTCGCC 3'	|| ||||||||||| |o|o||	3' CGGTGGTCGTCCTGGTGGCGGGTGGTGGCGCT 5'	sp|Q55087|CHLP_SYNY3	Geranylgeranyl diphosphate reductase	IPR003042 (Aromatic-ring hydroxylase-like), IPR011777 (Geranylgeranyl reductase family), IPR016040 (NAD(P)-binding domain), IPR023753 (Pyridine nucleotide-disulphide oxidoreductase, FAD/NAD(P)-binding domain)	GO:0008152 (metabolic process), GO:0015979 (photosynthesis), GO:0015995 (chlorophyll biosynthetic process), GO:0016491 (oxidoreductase activity), GO:0016628 (oxidoreductase activity, acting on the CH-CH group of donors, NAD or NADP as acceptor), GO:0045550 (geranylgeranyl reductase activity), GO:0051188 (cofactor biosynthetic process), GO:0055114 (oxidation-reduction process)
Niben101Scf00278g02001.1	2	585	0.03	2	1	0.0439975	2	5' TTTTTTGCCAGTTCGCTCCAG 3'	||||||o||||o||| |||||	3' GTGGAAAAAATGGTCGAGC-AGGTCAAGAAGG 5'	sp|Q6CB69|DED1_YARLI	ATP-dependent RNA helicase DED1	IPR001650 (Helicase, C-terminal), IPR014001 (Helicase superfamily 1/2, ATP-binding domain), IPR027417 (P-loop containing nucleoside triphosphate hydrolase)	GO:0003676 (nucleic acid binding), GO:0005524 (ATP binding)
Niben101Scf00457g03011.1	2	297	0.01	9	9	0.395978	2.5	5' TGGTCCTGCGGGCGCGAGGAA 3'	||||||| |||| o|||||||	3' TATAACCAGGA-GCCCTTGCTCCTTAAGCACT 5'	sp|P08451|FER2_SYNP6	Ferredoxin-2	IPR012675 (Beta-grasp domain)	GO:0009055 (electron carrier activity), GO:0051536 (iron-sulfur cluster binding)
Niben101Scf00494g08010.1	2	1528	0.04	2	1	0.0439975	3	5' CTTTGCGCTGTCGCTTCGGCT 3'	|||o| ||||| ||||||o||	3' GTTTGAAGC-CGACACCGAAGCTGAGGATGAG 5'	sp|Q5VTL8|PR38B_HUMAN	Pre-mRNA-splicing factor 38B	IPR005037 (Pre-mRNA-splicing factor 38)
Niben101Scf00584g00003.1	2	1053	0.01	2	2	0.087995	3.5	5' TCGCGCCCGCAGGACCACCCC 3'	|| |o||||||||||||| |	3' AACCAG-GTGGGCGTCCTGGTGAAGGTATTGG 5'		Unknown protein
Niben101Scf00854g04020.1	2	294	0.02	7	1.75	0.0769956	3	5' TAATAGCCGAAGCGACAGCGC 3'	o|||||| |||||o||||||	3' CGTCGTTATCGACTTCGTTGTCGCATTGCGAT 5'	sp|Q9SF40|RL4A_ARATH	60S ribosomal protein L4-1	IPR002136 (Ribosomal protein L4/L1e), IPR023574 (Ribosomal protein L4 domain), IPR025755 (60S ribosomal protein L4, C-terminal domain)	GO:0003735 (structural constituent of ribosome), GO:0005840 (ribosome), GO:0006412 (translation)
Niben101Scf00925g02012.1	2	796	0.05	2	2	0.087995	2.5	5' TGACTAGAAAAGAAAAAAGAA 3'	||||o| ||||o||||||o||	3' ACCAACTGGT-TTTTTTTTTTTTTTTGTCAAC 5'	gb|KEH39792.1|	DUF1997 family protein [Medicago truncatula]	IPR018971 (Protein of unknown function DUF1997)
Niben101Scf01182g01002.1	2	199	0.02	5	2.5	0.109994	2	5' GCCGCCTTCTTTTTTCTTTTC 3'	|||||||||||o||||o|oo|	3' TAGGCGGCGGAAGAAGAAAGGAGGGAAGAAAG 5'	sp|Q9XEG7|RS3A_TORRU	40S ribosomal protein S3a	IPR001593 (Ribosomal protein S3Ae)
Niben101Scf01249g06003.1	2	200	0.05	5	2.5	0.109994	2	5' GCCGCCTTCTTTTTTCTTTTC 3'	|||||||||||o||||o|oo|	3' TAGGCGGCGGAAGAAGAAAGGAGGGAAGAAAG 5'	sp|Q9XEG7|RS3A_TORRU	40S ribosomal protein S3a	IPR001593 (Ribosomal protein S3Ae)	GO:0003735 (structural constituent of ribosome), GO:0005622 (intracellular), GO:0005840 (ribosome), GO:0006412 (translation)
Niben101Scf01400g02008.1	2	1240	0.05	3	1.5	0.0659963	2.5	5' CCACAGGAACCAC-GAGTTTAG 3'	||||||o|||||| | ||||||	3' AAAAGGTGTCTTTGGTGGCACAAATCACCTTA 5'	sp|Q9UBC3|DNM3B_HUMAN	DNA (cytosine-5)-methyltransferase 3B	IPR029063 (S-adenosyl-L-methionine-dependent methyltransferase)	GO:0006306 (DNA methylation)
Niben101Scf01409g12025.1	2	1586	0.04	4	2	0.087995	3	5' GCTATTACCCGGTGGAAACAA 3'	||| ||||||||| ||| |||	3' GACACGAAAATGGGCCAGCTT-GTTCACCCTA 5'	sp|P77964|SECY_SYNY3	Protein translocase subunit SecY	IPR002208 (SecY/SEC61-alpha family), IPR023201 (SecY subunit domain)	GO:0015031 (protein transport), GO:0016020 (membrane)
Niben101Scf01495g01013.1	2	529	0.05	3	1.5	0.0659963	3	5' AACTGCGGTTCCAAGGGCTAA 3'	|||||| |||||| ||| |||	3' TTTGTTGACG-CAAGGTACCCCATTGAGGACA 5'	AT1G73190.1	Aquaporin-like superfamily protein LENGTH=268	IPR000425 (Major intrinsic protein), IPR023271 (Aquaporin-like)	GO:0005215 (transporter activity), GO:0006810 (transport), GO:0016020 (membrane)
Niben101Scf01616g05004.1	2	685	0.02	2	2	0.087995	2.5	5' TTTGCCAGTTCGCTCCAGGTT 3'	|||||||||||| ||||o ||	3' TTTAAAACGGTCAAGCTAGGTTAAATATCCAT 5'	AT1G79510.1	Uncharacterized conserved protein (DUF2358) LENGTH=275
Niben101Scf01958g02007.1	2	511	0.04	7	3.5	0.153991	2.5	5' GAGCTTCAGTTGTTTCCACCG 3'	|||||||||||||o|| || |	3' CGACCTCGAAGTCAACAGAGTTGTCGAAAAGG 5'		Unknown protein
Niben101Scf02381g04022.1	2	235	0.04	13	13	0.571968	3	5' CCGGTGGAAACAACTGAAGCT 3'	|||||||||||| | | ||||	3' CCGCGGCCACCTTTGTCGCCGTCGACTCCTGT 5'	sp|P26573|RBS8_NICPL	Ribulose bisphosphate carboxylase small chain 8B, chloroplastic	IPR000894 (Ribulose bisphosphate carboxylase small chain, domain), IPR024680 (Ribulose-1,5-bisphosphate carboxylase small subunit, N-terminal), IPR024681 (Ribulose bisphosphate carboxylase, small chain)
Niben101Scf02752g12002.1	2	755	0.04	3	1.5	0.0659963	3	5' GTTCACACCTGACCTCCTGAC 3'	o|||| ||||||||||||o|	3' TGGTTAAGT-TGGACTGGAGGATTCGAGAACT 5'	sp|Q4R0H9|PILR1_LINUS	Bifunctional pinoresinol-lariciresinol reductase 1	IPR016040 (NAD(P)-binding domain)
Niben101Scf02868g02003.1	2	1209	0.02	19	19	0.835953	3	5' CCTTTGCGCTGTCGCTTCGGC 3'	|| ||||o|||| |||o||||	3' AGGCGGCAACGTGACA-CGAGGCCGTGTTGAG 5'	sp|Q940T9|COL4_ARATH	Zinc finger protein CONSTANS-LIKE 4	IPR000315 (Zinc finger, B-box), IPR010402 (CCT domain)	GO:0005515 (protein binding), GO:0005622 (intracellular), GO:0008270 (zinc ion binding)
Niben101Scf02911g04009.1	2	669	0	7	3.5	0.153991	2.5	5' GAGCTTCAGTTGTTTCCACCG 3'	|||||||||||||||| | |o	3' CGACCTCGAAGTCAACAAAG-TTGTAGAAAAG 5'		Unknown protein
Niben101Scf03108g12002.1	2	242	0.05	3	3	0.131993	3.5	5' CGACAGGAGTAATTCCCGCCG 3'	|o| ||||||||| ||||||	3' GACTGTT-TCCTCATTACCGGCGGCCACTGCA 5'	emb|CDY21363.1|	BnaA09g30640D [Brassica napus]	IPR008004 (Uncharacterised protein family UPF0503)
Niben101Scf03326g01021.1	2	264	0.01	5	5	0.219988	2.5	5' TTCAGTTGTTTCCACCGGGTA 3'	|||||||| |||| |||o|||	3' GAAGAAGTCAAC-AAGGAGGCTCATGCCTGTA 5'	AT3G03000.1	EF hand calcium-binding protein family LENGTH=165	IPR011992 (EF-hand domain pair)	GO:0005509 (calcium ion binding)
Niben101Scf03670g00002.1	2	1251	0.01	2	1	0.0439975	3	5' TTCCGAGGAACCAACTGCGGT 3'	o||| |||||||||| ||||o	3' AAGAGAGGGTCCTTGGTTGCCGCCGTAACTGT 5'	sp|Q7NBW0|DNAJ_MYCGA	Chaperone protein DnaJ	IPR001623 (DnaJ domain)
Niben101Scf03978g01002.1	2	820	0.05	3	1	0.0439975	3.5	5' CACCGGGTAATAGCCGAAGCG 3'	||| |||||||| || ||||o	3' GAGAGTGTCCCATTATGGG-TTCGTATCAAGC 5'	sp|Q9LPI5|CID11_ARATH	Polyadenylate-binding protein-interacting protein 11	IPR009818 (Ataxin-2, C-terminal), IPR012677 (Nucleotide-binding alpha-beta plait domain)	GO:0000166 (nucleotide binding), GO:0003676 (nucleic acid binding)
Niben101Scf04674g01003.1	2	578	0.02	2	2	0.087995	3	5' TGAAGCGCTCCTCCGAGCCGC 3'	||| ||||||||| ||||||	3' AGTACCTTAGCGAGGAGG-TCGGCGATGTTAG 5'	sp|Q9ZNV9|AHP1_ARATH	Histidine-containing phosphotransfer protein 1	IPR008207 (Signal transduction histidine kinase, phosphotransfer (Hpt) domain)	GO:0000160 (phosphorelay signal transduction system), GO:0004871 (signal transducer activity)
Niben101Scf04967g01005.1	2	755	0.04	3	1.5	0.0659963	3	5' GTTCACACCTGACCTCCTGAC 3'	o|||| ||||||||||||o|	3' TGGTTAAGT-TGGACTGGAGGATTCGAGAATT 5'	sp|J9RYI6|DCVR_CUCSA	Divinyl chlorophyllide a 8-vinyl-reductase, chloroplastic	IPR016040 (NAD(P)-binding domain)
Niben101Scf05071g00012.1	2	377	0	3	1.5	0.0659963	1.5	5' GCCTTCTTTTTTC-TTTTCTAG 3'	||||||||||||| |||||o||	3' AACTCGGAAGAAAAAAGGAAAAGGTCAGAACC 5'	sp|Q3SZF8|SMD2_BOVIN	Small nuclear ribonucleoprotein Sm D2	IPR010920 (Like-Sm (LSM) domain), IPR027248 (Small nuclear ribonucleoprotein Sm D2)	GO:0008380 (RNA splicing), GO:0030532 (small nuclear ribonucleoprotein complex)
Niben101Scf05071g00012.1	2	376	0.01	8	4	0.17599	1.5	5' CCTTCTTTTTTC-TTTTCTAGT 3'	|||||||||||| |||||o|||	3' ACTCGGAAGAAAAAAGGAAAAGGTCAGAACCC 5'	sp|Q3SZF8|SMD2_BOVIN	Small nuclear ribonucleoprotein Sm D2	IPR010920 (Like-Sm (LSM) domain), IPR027248 (Small nuclear ribonucleoprotein Sm D2)	GO:0008380 (RNA splicing), GO:0030532 (small nuclear ribonucleoprotein complex)
Niben101Scf05298g06005.1	2	542	0.04	4	4	0.17599	3	5' GGAGGAGCGCTTCAGGGATCC 3'	||||||| ||||| ||| |||	3' TCCTCCTCCTCCCGAAGACCC-AGGTTAGGGT 5'	AT1G56220.3	Dormancy/auxin associated family protein LENGTH=140	IPR008406 (Dormancyauxin associated)
Niben101Scf06180g00015.1	2	581	0.01	3	1.5	0.0659963	2.5	5' GAGCTTCAGTTGTTTCCACCG 3'	|||||o||||||o| |||||o	3' AGTACTCGAGGTCAACGA-GGTGGTGAGTATT 5'	sp|Q9T065|1A18_ARATH	1-aminocyclopropane-1-carboxylate synthase 8	IPR015424 (Pyridoxal phosphate-dependent transferase)	GO:0003824 (catalytic activity), GO:0009058 (biosynthetic process), GO:0030170 (pyridoxal phosphate binding)
Niben101Scf06482g05004.1	2	791	0.03	2	1	0.0439975	2.5	5' CTCCGAGCCGCCTTCTTTTTT 3'	||||o||| || |||||||||	3' ATTGGAGGTTCGACG-AAGAAAAAATACTCGT 5'	sp|P81392|MYB06_ANTMA	Myb-related protein 306	IPR009057 (Homeodomain-like), IPR018800 (Proline-rich protein PRCC)	GO:0003677 (DNA binding), GO:0003682 (chromatin binding)
Niben101Scf06562g00009.1	2	87	0.02	2	2	0.087995	3	5' GGTGGTCCTGCGGGCGCGAGG 3'	||||||| ||| |||| ||||	3' CTACCCACCAGCACGGCCGC-CTCCACCACTT 5'	sp|O84066|6PGD_CHLTR	6-phosphogluconate dehydrogenase, decarboxylating	IPR008927 (6-phosphogluconate dehydrogenase, C-terminal-like), IPR016040 (NAD(P)-binding domain)	GO:0004616 (phosphogluconate dehydrogenase (decarboxylating) activity), GO:0006098 (pentose-phosphate shunt), GO:0016491 (oxidoreductase activity), GO:0016616 (oxidoreductase activity, acting on the CH-OH group of donors, NAD or NADP as acceptor), GO:0050662 (coenzyme binding), GO:0051287 (NAD binding), GO:0055114 (oxidation-reduction process)
Niben101Scf07140g00016.1	2	1756	0.03	3	1.5	0.0659963	2.5	5' CCACAGGAACCAC-GAGTTTAG 3'	||||||o|||||| | ||||||	3' AAAAGGTGTCTTTGGTGGCACAAATCACCTTA 5'	sp|Q9UBC3|DNM3B_HUMAN	DNA (cytosine-5)-methyltransferase 3B	IPR015940 (Ubiquitin-associated/translation elongation factor EF1B, N-terminal, eukaryote), IPR029063 (S-adenosyl-L-methionine-dependent methyltransferase)	GO:0006306 (DNA methylation)
Niben101Scf07223g01007.1	2	377	0	8	2.66667	0.117327	2	5' GTAATAGCCGAAGCGACAGCG 3'	|o|||||| |||||o||||||	3' GCGTCGTTATCGACTTCGTTGTCGCATTGCCC 5'	sp|Q9SF40|RL4A_ARATH	60S ribosomal protein L4-1	IPR002136 (Ribosomal protein L4/L1e), IPR023574 (Ribosomal protein L4 domain), IPR025755 (60S ribosomal protein L4, C-terminal domain)	GO:0003735 (structural constituent of ribosome), GO:0005840 (ribosome), GO:0006412 (translation)
Niben101Scf07402g02008.1	2	1609	0.04	2	1	0.0439975	3	5' CTTTGCGCTGTCGCTTCGGCT 3'	|||o| ||||| ||||||o||	3' GTTTGAAGC-CGACACCGAAGCTGAGGATGAG 5'	sp|Q5VTL8|PR38B_HUMAN	Pre-mRNA-splicing factor 38B	IPR005037 (Pre-mRNA-splicing factor 38)
Niben101Scf07590g01015.1	2	1098	0.05	3	1	0.0439975	3.5	5' CACCGGGTAATAGCCGAAGCG 3'	||| |||||||| || ||||o	3' GAGAGTGTCCCATTATGGG-TTCGTATCAAGC 5'	sp|Q9LPI5|CID11_ARATH	Polyadenylate-binding protein-interacting protein 11	IPR009818 (Ataxin-2, C-terminal), IPR012677 (Nucleotide-binding alpha-beta plait domain)	GO:0000166 (nucleotide binding), GO:0003676 (nucleic acid binding)
Niben101Scf07824g00009.1	2	2474	0.01	3	3	0.131993	2	5' GTTTTCAC-CCTTCCTTTCTTC 3'	||||o||| ||||||o||||||	3' GAACAAAGGTGAGGAAGGGAAGAAGGAACTGG 5'	AT4G32410.1	cellulose synthase 1 LENGTH=1081	IPR005150 (Cellulose synthase), IPR013083 (Zinc finger, RING/FYVE/PHD-type), IPR029044 (Nucleotide-diphospho-sugar transferases)	GO:0005515 (protein binding), GO:0008270 (zinc ion binding), GO:0016020 (membrane), GO:0016760 (cellulose synthase (UDP-forming) activity), GO:0030244 (cellulose biosynthetic process)
Niben101Scf09178g01017.1	2	252	0.04	2	2	0.087995	3	5' ACCGGGTAATA-GCCGAAGCGA 3'	||||||||||| ||| ||| ||	3' AGCCTGGCCCATTATACGGGTTCTCTTGGCCC 5'	sp|Q9EXP2|SUFS_DICD3	Cysteine desulfurase	IPR010970 (Cysteine desulfurase, SufS), IPR015424 (Pyridoxal phosphate-dependent transferase)	GO:0003824 (catalytic activity), GO:0006534 (cysteine metabolic process), GO:0008152 (metabolic process), GO:0030170 (pyridoxal phosphate binding), GO:0031071 (cysteine desulfurase activity)
Niben101Scf09403g00005.1	2	441	0	3	1.5	0.0659963	1.5	5' GCCTTCTTTTTTC-TTTTCTAG 3'	||||||||||||| |||||o||	3' AACTCGGAAGAAAAAAGGAAAAGGTCAGAACC 5'	sp|Q3SZF8|SMD2_BOVIN	Small nuclear ribonucleoprotein Sm D2	IPR010920 (Like-Sm (LSM) domain), IPR027248 (Small nuclear ribonucleoprotein Sm D2)	GO:0008380 (RNA splicing), GO:0030532 (small nuclear ribonucleoprotein complex)
Niben101Scf10228g00002.1	2	514	0.02	8	2.66667	0.117327	3	5' GTAATAGCCGAAGCGACAGCG 3'	|o|||||| |||||o|| |||	3' GCGTCGTTATCGACTTCGTTGCCGCATTGCGA 5'	sp|Q9SF40|RL4A_ARATH	60S ribosomal protein L4-1	IPR002136 (Ribosomal protein L4/L1e), IPR023574 (Ribosomal protein L4 domain), IPR025755 (60S ribosomal protein L4, C-terminal domain)	GO:0003735 (structural constituent of ribosome), GO:0005840 (ribosome), GO:0006412 (translation)
Niben101Scf10910g01019.1	2	1485	0.01	2	1	0.0439975	2	5' TTTTTTGCCAGTTCGCTCCAG 3'	||||||o||||o||| |||||	3' GTGGAAAAAATGGTCGAGC-AGGTCAAGAAGG 5'	sp|Q2HBE7|DED1_CHAGB	ATP-dependent RNA helicase DED1	IPR001650 (Helicase, C-terminal), IPR014001 (Helicase superfamily 1/2, ATP-binding domain), IPR014014 (RNA helicase, DEAD-box type, Q motif), IPR027417 (P-loop containing nucleoside triphosphate hydrolase)	GO:0003676 (nucleic acid binding), GO:0005524 (ATP binding)
Niben101Scf11790g01008.1	2	492	0.02	2	1	0.0439975	3	5' CAACTGCGGTTCCAAGGGCTA 3'	||||||| |||||| ||| ||	3' TTTTGTTGACG-CAAGGTACCCCATTGAGGAC 5'	AT1G73190.1	Aquaporin-like superfamily protein LENGTH=268	IPR000425 (Major intrinsic protein), IPR023271 (Aquaporin-like)	GO:0005215 (transporter activity), GO:0006810 (transport), GO:0016020 (membrane)
Niben101Scf15689g00030.1	2	1730	0.03	2	1	0.0439975	3	5' GTCAGGA-GGTCAGGTGTGAAC 3'	o||||o| |||||||| |||||	3' ACGTAGTCTTACCAGTCCAAACTTGGTTTGCC 5'	sp|P92949|FRO2_ARATH	Ferric reduction oxidase 2	IPR013121 (Ferric reductase, NAD binding), IPR013130 (Ferric reductase transmembrane component-like domain), IPR017938 (Riboflavin synthase-like beta-barrel)	GO:0016491 (oxidoreductase activity), GO:0055114 (oxidation-reduction process)
Niben101Scf39545g00005.1	2	227	0.02	3	3	0.131993	2.5	5' CAGGAGTAATTCCCGCCGAAA 3'	|||||o| ||||||o||o|||	3' TACCGTCCTTAGTAAGGGTGGTTTTATTTCAT 5'	sp|O80443|GDL46_ARATH	GDSL esterase/lipase	IPR013830 (SGNH hydrolase-type esterase domain)	GO:0006629 (lipid metabolic process), GO:0016788 (hydrolase activity, acting on ester bonds)
Niben101Scf00223g03023.1	3	206	0.04	3	1.5	0.0659963	4	5' CCTGTCGGCCGCTGGGCACTC 3'	||| || |||||o|| |||o|	3' GGTCGGAAAGACGGCGGCC-GTGGGAAAAAGC 5'	sp|P02274|H2A1_TETPY	Histone H2A.1	IPR009072 (Histone-fold)	GO:0000786 (nucleosome), GO:0003677 (DNA binding), GO:0005634 (nucleus), GO:0046982 (protein heterodimerization activity)
Niben101Scf00369g18019.1	3	651	0.01	3	0.75	0.0329981	3.5	5' GGCACTCCCCACCGTCCTTTT 3'	o|||||| |||||o ||||o|	3' CAGTTCGTGAGCGGTGGTCGGAAGAGTTAGGA 5'	sp|P42791|RL182_ARATH	60S ribosomal protein L18-2	IPR000039 (Ribosomal protein L18e), IPR021131 (Ribosomal protein L18e/L15P)	GO:0003735 (structural constituent of ribosome), GO:0005622 (intracellular), GO:0005840 (ribosome), GO:0006412 (translation)
Niben101Scf00780g02005.1	3	348	0.03	2	0.4	0.017599	3.5	5' GAGAACCGCTTTTTCTCTATC 3'	o| ||| ||||||||o|o|||	3' GGACTTGTTGTCGAAAAAGGGGTAGTTGAAGG 5'	sp|Q9A1Q2|VATB_STRP1	V-type ATP synthase beta chain	IPR000793 (ATPase, F1/V1/A1 complex, alpha/beta subunit, C-terminal), IPR022879 (V-type ATP synthase regulatory subunit B/beta), IPR027417 (P-loop containing nucleoside triphosphate hydrolase)	GO:0005524 (ATP binding), GO:0015991 (ATP hydrolysis coupled proton transport), GO:0015992 (proton transport), GO:0016820 (hydrolase activity, acting on acid anhydrides, catalyzing transmembrane movement of substances), GO:0033178 (proton-transporting two-sector ATPase complex, catalytic domain), GO:0033180 (proton-transporting V-type ATPase, V1 domain), GO:0046034 (ATP metabolic process)
Niben101Scf01076g05021.1	3	954	0.04	4	1.33333	0.0586633	4	5' TAATAGCCGAAGCGACAGCGC 3'	o|| ||||o||||o|||o| |	3' TACCGTT-TCGGTTTCGTTGTTGAGGTGGTCG 5'	sp|Q9M158|STR4_ARATH	Rhodanese-like domain-containing protein 4, chloroplastic	IPR001763 (Rhodanese-like domain)
Niben101Scf01230g02020.1	3	192	0.03	2	0.666667	0.0293317	4	5' AGCCCTTGGAACCGCAGTTGG 3'	|||||||| ||| ||| |oo|	3' CAAATCGGGAACGTTGACGT-AGTCGTCCCTT 5'	AT1G72330.3	alanine aminotransferase 2 LENGTH=553	IPR015424 (Pyridoxal phosphate-dependent transferase)	GO:0003824 (catalytic activity), GO:0009058 (biosynthetic process), GO:0030170 (pyridoxal phosphate binding)
Niben101Scf01249g06002.1	3	199	0.01	2	0.666667	0.0293317	2	5' GCCGCCTTCTTTTTTCTTTTC 3'	|||||||||||o||||o|oo|	3' TAGGCGGCGGAAGAAGAAAGGAGGGAAGAAAG 5'	sp|Q9XEG7|RS3A_TORRU	40S ribosomal protein S3a	IPR001593 (Ribosomal protein S3Ae)	GO:0003735 (structural constituent of ribosome), GO:0005622 (intracellular), GO:0005840 (ribosome), GO:0006412 (translation)
Niben101Scf01534g00018.1	3	85	0.02	2	2	0.087995	3.5	5' GCGCGAGGAAGGAAACCCGAA 3'	||| |||||||o|| || |||	3' CCAACGC-CTCCTTCTTTCGGCCTTCCGCCCA 5'	AT2G01290.1	ribose-5-phosphate isomerase 2 LENGTH=265	IPR004788 (Ribose 5-phosphate isomerase, type A)	GO:0004751 (ribose-5-phosphate isomerase activity), GO:0009052 (pentose-phosphate shunt, non-oxidative branch)
Niben101Scf01628g04009.1	3	622	0.04	3	0.75	0.0329981	3.5	5' GGCACTCCCCACCGTCCTTTT 3'	o|||||| |||||o ||||o|	3' CAGTTCGTGAGCGGTGGTCGGAAGAGTTAGGA 5'	sp|P42791|RL182_ARATH	60S ribosomal protein L18-2	IPR000039 (Ribosomal protein L18e), IPR021131 (Ribosomal protein L18e/L15P)	GO:0003735 (structural constituent of ribosome), GO:0005622 (intracellular), GO:0005840 (ribosome), GO:0006412 (translation)
Niben101Scf01922g10020.1	3	1421	0.01	2	0.333333	0.0146658	2.5	5' GAAAAGAAAAAAGAAGGCGGC 3'	||||||||||||||| | |o|	3' TTTTCTTTTCTTTTTTCTTAC-CTGGATTATT 5'	AT3G47520.1	malate dehydrogenase LENGTH=403	IPR001557 (L-lactate/malate dehydrogenase)	GO:0003824 (catalytic activity), GO:0005975 (carbohydrate metabolic process), GO:0006108 (malate metabolic process), GO:0016491 (oxidoreductase activity), GO:0016615 (malate dehydrogenase activity), GO:0016616 (oxidoreductase activity, acting on the CH-OH group of donors, NAD or NADP as acceptor), GO:0030060 (L-malate dehydrogenase activity), GO:0044262 (cellular carbohydrate metabolic process), …
Niben101Scf01977g01002.1	3	940	0.04	4	1.33333	0.0586633	4	5' TAATAGCCGAAGCGACAGCGC 3'	o|| ||||o||||o|||o| |	3' TACCGTT-TCGGTTTCGTTGTTGAGGTGGTCG 5'	sp|Q9M158|STR4_ARATH	Rhodanese-like domain-containing protein 4, chloroplastic	IPR001763 (Rhodanese-like domain)
Niben101Scf02182g01012.1	3	345	0.04	10	1	0.0439975	4	5' CTGAAGCTCCCGAGAACCGCT 3'	||||| |||||||||| | |	3' GTCAGACTTAGAGGGCTCTTCACTATCATCCG 5'	sp|Q9LQQ4|H2B1_ARATH	Histone H2B.1	IPR000558 (Histone H2B), IPR009072 (Histone-fold)
Niben101Scf02182g02003.1	3	345	0.04	11	1.1	0.0483973	4	5' CTGAAGCTCCCGAGAACCGCT 3'	||||| |||||||||| | |	3' GTCAGACTTAGAGGGCTCTTCACTATCATCCG 5'	sp|Q9LQQ4|H2B1_ARATH	Histone H2B.1	IPR000558 (Histone H2B), IPR009072 (Histone-fold)
Niben101Scf02182g02007.1	3	741	0	10	1	0.0439975	4	5' CTGAAGCTCCCGAGAACCGCT 3'	||||| |||||||||| | |	3' GTCAGACTTAGAGGGCTCTTCACTATCATCCG 5'	sp|O49118|H2B_CAPAN	Histone H2B	IPR000558 (Histone H2B), IPR009072 (Histone-fold)	GO:0000786 (nucleosome), GO:0003677 (DNA binding), GO:0005634 (nucleus), GO:0046982 (protein heterodimerization activity)
Niben101Scf02182g03001.1	3	345	0.01	10	1	0.0439975	4	5' CTGAAGCTCCCGAGAACCGCT 3'	||||| |||||||||| | |	3' GTCAGACTTAGAGGGCTCTTCACTATCATCCG 5'	sp|Q9LQQ4|H2B1_ARATH	Histone H2B.1	IPR000558 (Histone H2B), IPR009072 (Histone-fold)
Niben101Scf02386g00005.1	3	675	0.04	2	1	0.0439975	3.5	5' GTGGTTCCTGTGGTTCACACC 3'	|o| ||||||| ||||||||	3' AAAACGCGAAGGACAAGAAGTGTGGGAGTTAC 5'	sp|Q86AV6|CISYC_DICDI	Citrate synthase	IPR002020 (Citrate synthase-like)	GO:0006099 (tricarboxylic acid cycle), GO:0044262 (cellular carbohydrate metabolic process), GO:0046912 (transferase activity, transferring acyl groups, acyl groups converted into alkyl on transfer)
Niben101Scf02461g00004.1	3	588	0.04	6	6	0.263985	4	5' GGCTCGGAGGAGCGCTTCAGG 3'	|||| |||||||| ||| | |	3' TTGTCCGAACCTCCTCGAGAACTACCTAGCCT 5'	AT1G56190.1	Phosphoglycerate kinase family protein LENGTH=478	IPR001576 (Phosphoglycerate kinase)	GO:0004618 (phosphoglycerate kinase activity), GO:0006096 (glycolytic process)
Niben101Scf02927g04002.1	3	334	0.02	2	1	0.0439975	3.5	5' TCTAGTCAGGAGGTCAGGTGT 3'	|||||o||||||| || |oo|	3' GTACAGATCGGTCCTCC-GTACGTAAGAGGTG 5'	sp|P10639|THIO_MOUSE	Thioredoxin	IPR005746 (Thioredoxin), IPR012336 (Thioredoxin-like fold)	GO:0006662 (glycerol ether metabolic process), GO:0015035 (protein disulfide oxidoreductase activity), GO:0045454 (cell redox homeostasis)
Niben101Scf02937g04001.1	3	725	0.02	2	1	0.0439975	3.5	5' GTGTTTAGCCCTTGGAACCGC 3'	o||||||||||||| || ||	3' CTATTACAAATCGGGAACGTTAACGTAGCCGT 5'	AT1G72330.3	alanine aminotransferase 2 LENGTH=553	IPR015424 (Pyridoxal phosphate-dependent transferase)	GO:0003824 (catalytic activity), GO:0009058 (biosynthetic process), GO:0030170 (pyridoxal phosphate binding)
Niben101Scf03221g01029.1	3	2442	0.03	3	0.6	0.0263985	4	5' GAGTAATTCCCGCCGAAACAG 3'	|||||o|||||| o||| ||	3' CGTAATCATTGAGGGCGTTTTTATCGCATTTA 5'	gb|ABA93974.2|	retrotransposon protein, putative, Ty3-gypsy subclass [Oryza sativa Japonica Group]	IPR013242 (Retroviral aspartyl protease)
Niben101Scf03487g00014.1	3	2562	0.05	2	1	0.0439975	4	5' AGCGCTCCTCCGAGCCGCCTT 3'	|||||| ||||o||| ||| o	3' GAGTTCGCGA-GAGGTTCGCCGGTGTCTAGAA 5'	AT1G53310.1	phosphoenolpyruvate carboxylase 1 LENGTH=967	IPR021135 (Phosphoenolpyruvate carboxylase)	GO:0003824 (catalytic activity), GO:0006099 (tricarboxylic acid cycle), GO:0008964 (phosphoenolpyruvate carboxylase activity), GO:0015977 (carbon fixation)
Niben101Scf03580g01006.1	3	646	0.05	2	1	0.0439975	3.5	5' CGCAGTTGGTTCCTCGGAACT 3'	|o| |||||||||| ||| ||	3' CAGAGTGGCAACCAAGGACCCTCGAGTTGCCA 5'	sp|Q86A67|ALF_DICDI	Fructose-bisphosphate aldolase	IPR000741 (Fructose-bisphosphate aldolase, class-I), IPR013785 (Aldolase-type TIM barrel), IPR029768 (Fructose-bisphosphate aldolase class-I active site)	GO:0003824 (catalytic activity), GO:0004332 (fructose-bisphosphate aldolase activity), GO:0006096 (glycolytic process)
Niben101Scf03595g04011.1	3	698	0.02	2	1	0.0439975	3.5	5' GTTCGCT-CCAGGTTTCCCCGG 3'	o|o|||| ||||||||| ||o|	3' CCATAGGCGACGGTCCAAAGTGGTCGTAGCCT 5'	sp|P48325|P2SAF_CYAPA	Photosystem II stability/assembly factor HCF136	IPR028203 (Photosynthesis system II assembly factor Ycf48/Hcf136-like domain)
Niben101Scf03969g03001.1	3	598	0.05	3	0.75	0.0329981	3.5	5' GGCACTCCCCACCGTCCTTTT 3'	o|||||| |||||o |||||o	3' CAGTTCGTGAGCGGTGGTCGGAAAGTTAGGAT 5'	sp|O65729|RL18_CICAR	60S ribosomal protein L18	IPR000039 (Ribosomal protein L18e), IPR021131 (Ribosomal protein L18e/L15P)	GO:0003735 (structural constituent of ribosome), GO:0005622 (intracellular), GO:0005840 (ribosome), GO:0006412 (translation)
Niben101Scf04196g00005.1	3	1049	0.01	3	1.5	0.0659963	3	5' TAGAAAAGAAAAAAGAAGGCG 3'	|| ||||o||||||||||o |	3' TTTAAT-TTTTTTTTTTTCTTCTTCGGTTCAT 5'	sp|P69250|RBS1_NICSY	Ribulose bisphosphate carboxylase small chain, chloroplastic	IPR000894 (Ribulose bisphosphate carboxylase small chain, domain), IPR024680 (Ribulose-1,5-bisphosphate carboxylase small subunit, N-terminal), IPR024681 (Ribulose bisphosphate carboxylase, small chain)
Niben101Scf04212g00011.1	3	130	0.02	3	0.75	0.0329981	3.5	5' GGCACTCCCCACCGTCCTTTT 3'	o|||||| |||||o ||||o|	3' CAGTTCGTGAGCGGTGGTCGGAAGAGTTAGGA 5'	sp|P42791|RL182_ARATH	60S ribosomal protein L18-2	IPR000039 (Ribosomal protein L18e), IPR021131 (Ribosomal protein L18e/L15P)	GO:0003735 (structural constituent of ribosome), GO:0005622 (intracellular), GO:0005840 (ribosome), GO:0006412 (translation)
Niben101Scf04217g04003.1	3	67	0.05	2	2	0.087995	4	5' GGCGGGAATTACTCCTGTCGG 3'	||| ||||||| o| ||o|||	3' AACTCCG-CCTTAATCGGCACGGCCTCTTCGT 5'	AT5G62350.1	Plant invertase/pectin methylesterase inhibitor superfamily protein LENGTH=202	IPR006501 (Pectinesterase inhibitor domain)	GO:0004857 (enzyme inhibitor activity), GO:0030599 (pectinesterase activity)
Niben101Scf04659g00004.1	3	194	0.05	2	2	0.087995	3	5' GAAGGAAACCCGAAGAAAGGA 3'	||| ||||||| ||o||||o|	3' TATTCTT-CTTTGGGATTTTTTCTTTATTTCT 5'	sp|P84977|GRP3_POPEU	Glycine-rich RNA-binding protein 3 (Fragments)	IPR012677 (Nucleotide-binding alpha-beta plait domain)	GO:0000166 (nucleotide binding), GO:0003676 (nucleic acid binding)
Niben101Scf04793g01008.1	3	286	0.02	2	1	0.0439975	3.5	5' TCTAGTCAGGAGGTCAGGTGT 3'	|||||o||||||| || |oo|	3' GTACAGATCGGTCCTCC-GTACGTAAGAGGTG 5'	sp|Q8IFW4|THIOT_DROME	Thioredoxin-T	IPR005746 (Thioredoxin), IPR012336 (Thioredoxin-like fold)	GO:0006662 (glycerol ether metabolic process), GO:0015035 (protein disulfide oxidoreductase activity), GO:0045454 (cell redox homeostasis)
Niben101Scf04886g05003.1	3	730	0.04	6	1	0.0439975	4	5' GGGTAATAGCCGA-AGCGACAG 3'	||||||o| ||o| |||o|||o	3' TCTCCCCATTGTAGGTTGTCGTTGTTCAGAAC 5'	sp|P17879|HS71B_MOUSE	Heat shock 70 kDa protein 1B	IPR013126 (Heat shock protein 70 family), IPR029047 (Heat shock protein 70kD, peptide-binding domain), IPR029048 (Heat shock protein 70kD, C-terminal domain)
Niben101Scf05279g01002.1	3	546	0.03	2	2	0.087995	4	5' ACCACCCCTCGCCCCCTTTGC 3'	|||||| | |||| ||o|o||	3' GCATTGGTGGCG-GCGGAGGGAGCGCAGAAGG 5'	sp|P84977|GRP3_POPEU	Glycine-rich RNA-binding protein 3 (Fragments)	IPR012677 (Nucleotide-binding alpha-beta plait domain)	GO:0000166 (nucleotide binding), GO:0003676 (nucleic acid binding)
Niben101Scf05552g00008.1	3	1313	0.03	2	2	0.087995	3.5	5' CGCCGAAACAGGGTTTTCACC 3'	|||| | |||||o| ||||||	3' AAGAGCGG-TATGTCCTATAAGTGGTTTAGGA 5'	sp|B8CKG8|GLMM_SHEPW	Phosphoglucosamine mutase	IPR005841 (Alpha-D-phosphohexomutase superfamily)	GO:0000287 (magnesium ion binding), GO:0005975 (carbohydrate metabolic process), GO:0016868 (intramolecular transferase activity, phosphotransferases)
Niben101Scf05676g06016.1	3	388	0.05	3	1.5	0.0659963	4	5' CCTGTCGGCCGCTGGGCACTC 3'	||| || |||||o|| |||o|	3' GGTCGGAAAGACGGCGGCC-GTGGGAAAAAAC 5'	sp|P02274|H2A1_TETPY	Histone H2A.1	IPR009072 (Histone-fold)	GO:0000786 (nucleosome), GO:0003677 (DNA binding), GO:0005634 (nucleus), GO:0046982 (protein heterodimerization activity)
Niben101Scf06078g02031.1	3	70	0.02	3	0.75	0.0329981	3	5' CCTTCCTTTCTTCGGGTTTCC 3'	|||| ||||||||o||o|||	3' AATTGGAAAGAAAGAAGTCCGAAGACTCGGTC 5'	gb|AAF14244.1|AF110228_1	nuclear RNA binding protein A [Spinacia oleracea]
Niben101Scf06078g02032.1	3	1072	0.03	3	0.75	0.0329981	3	5' CCTTCCTTTCTTCGGGTTTCC 3'	|||| ||||||||o||o|||	3' AATTGGAAAGAAAGAAGTCCGAAGACTCGGTC 5'	gb|AAF14244.1|AF110228_1	nuclear RNA binding protein A [Spinacia oleracea]	IPR006861 (Hyaluronan/mRNA-binding protein), IPR019084 (Stm1, N-terminal)
Niben101Scf06245g01013.1	3	342	0.04	10	1	0.0439975	4	5' CTGAAGCTCCCGAGAACCGCT 3'	||||| |||||||||| | |	3' GTCAGACTTAGAGGGCTCTTCACTATCAACCG 5'	sp|Q9LQQ4|H2B1_ARATH	Histone H2B.1	IPR000558 (Histone H2B), IPR009072 (Histone-fold)	GO:0000786 (nucleosome), GO:0003677 (DNA binding), GO:0005634 (nucleus), GO:0046982 (protein heterodimerization activity)
Niben101Scf06249g03002.1	3	182	0.03	4	4	0.17599	4	5' CCCGCAGGACCACCCCTCGCC 3'	|| || |||||||| |o|o||	3' CGGTGGTCGACCTGGTGGCGGGTGGTGACGTT 5'	sp|Q55087|CHLP_SYNY3	Geranylgeranyl diphosphate reductase	IPR003042 (Aromatic-ring hydroxylase-like), IPR016040 (NAD(P)-binding domain), IPR023753 (Pyridine nucleotide-disulphide oxidoreductase, FAD/NAD(P)-binding domain)	GO:0008152 (metabolic process), GO:0016491 (oxidoreductase activity), GO:0055114 (oxidation-reduction process)
Niben101Scf06506g00001.1	3	322	0.03	2	1	0.0439975	3.5	5' CCCCTTTGCGCTGTCGCT-TCG 3'	| |||||o|||||||||| ||	3' GTTAGCGGAAATGCGACAGCGATAGATAACGG 5'	sp|A4VKA3|FADB_PSEU5	Fatty acid oxidation complex subunit alpha	IPR001753 (Crotonase superfamily), IPR008927 (6-phosphogluconate dehydrogenase, C-terminal-like), IPR016040 (NAD(P)-binding domain), IPR029045 (ClpP/crotonase-like domain)	GO:0003824 (catalytic activity), GO:0003857 (3-hydroxyacyl-CoA dehydrogenase activity), GO:0006631 (fatty acid metabolic process), GO:0008152 (metabolic process), GO:0016491 (oxidoreductase activity), GO:0016616 (oxidoreductase activity, acting on the CH-OH group of donors, NAD or NADP as acceptor), GO:0050662 (coenzyme binding), GO:0055114 (oxidation-reduction process)
Niben101Scf06976g06016.1	3	928	0.05	2	1	0.0439975	4	5' GGTGGAAACAACTGAAGCTCC 3'	|o|o||||||| | ||||||	3' AAGACTATCTTTGTT-AGGTCGAGGACGTCTT 5'	ref|WP_009782089.1|	glycosyltransferase [Lyngbya sp. PCC 8106] gb|EAW39129.1| Glycosyl transferase, family 9 [Lyngbya sp. PCC 8106]
Niben101Scf06990g00021.1	3	342	0.04	10	1	0.0439975	4	5' CTGAAGCTCCCGAGAACCGCT 3'	||||| |||||||||| | |	3' GTCAGACTTAGAGGGCTCTTCACTATCATCCG 5'	sp|Q9LQQ4|H2B1_ARATH	Histone H2B.1	IPR000558 (Histone H2B), IPR009072 (Histone-fold)	GO:0000786 (nucleosome), GO:0003677 (DNA binding), GO:0005634 (nucleus), GO:0046982 (protein heterodimerization activity)
Niben101Scf07191g02016.1	3	708	0.02	2	1	0.0439975	3.5	5' GTTCGCT-CCAGGTTTCCCCGG 3'	o|o|||| ||||||||| ||o|	3' CCATAGGCGACGGTCCAAAGTGGTCGTAGCCT 5'	sp|P48325|P2SAF_CYAPA	Photosystem II stability/assembly factor HCF136	IPR016705 (Photosynthesis system II assembly factor Ycf48/Hcf136), IPR028203 (Photosynthesis system II assembly factor Ycf48/Hcf136-like domain)
Niben101Scf07214g00015.1	3	1356	0.03	4	2	0.087995	3	5' TTTCTCTATCTTACTAGCTCC 3'	|||||| ||||o|| |o||||	3' TAGCAAAGAGTTAGAGTGCTTGAGGGAGCATC 5'	sp|Q9RFD5|BCHH_RHOS4	Magnesium-chelatase subunit H	IPR003672 (CobN/magnesium chelatase)	GO:0009058 (biosynthetic process)
Niben101Scf08137g02017.1	3	3163	0.02	4	0.2	0.0087995	4	5' CTGGGCACTCCCCACCGTCCT 3'	|||||| |||||||| || |	3' ACCGAACCCGTTAGGGGTGG-AGTATTCGATC 5'	gb|ADV29615.1|	At5g37260-like protein [Solanum arcanum]	IPR009057 (Homeodomain-like)	GO:0003677 (DNA binding), GO:0003682 (chromatin binding)
Niben101Scf08613g02006.1	3	746	0.01	4	2	0.087995	4	5' CTCCGGGGCGAGGGTGTTTAG 3'	| ||||o||||o| |||| ||	3' GGAGGTGGCCTCGCTTCAACAA-TCTCTCTTA 5'	sp|O65572|CCD1_ARATH	Carotenoid 9,10(9',10')-cleavage dioxygenase 1	IPR004294 (Carotenoid oxygenase)
Niben101Scf08918g00010.1	3	207	0.01	4	2	0.087995	4	5' CCTC-GCCCCCTTTGCGCTGTC 3'	|||| || ||||| o||||o||	3' GAAGGAGCCGAGGGAACTGCGATAGTCGGTGT 5'	sp|Q9LZP9|CP122_ARATH	Calvin cycle protein CP12-2, chloroplastic	IPR003823 (Domain of unknown function CP12)
Niben101Scf09014g01003.1	3	571	0.03	2	1	0.0439975	3.5	5' CGCAGTTGGTTCCTCGGAACT 3'	|o| |||||||||| ||| ||	3' CAGAGTGGCAACCAAGGACCCTCGAGATGCCA 5'	sp|Q86A67|ALF_DICDI	Fructose-bisphosphate aldolase	IPR000741 (Fructose-bisphosphate aldolase, class-I), IPR013785 (Aldolase-type TIM barrel), IPR029768 (Fructose-bisphosphate aldolase class-I active site)	GO:0003824 (catalytic activity), GO:0004332 (fructose-bisphosphate aldolase activity), GO:0006096 (glycolytic process)
Niben101Scf09417g00003.1	3	95	0.05	2	0.666667	0.0293317	4	5' CTTGGAACCGCAGTTGGTTCC 3'	||||o| | |||||||o| ||	3' GTTCGAACTTCGACGTCAACTACGGTAAAGAT 5'	sp|Q05069|FABI_NOSS1	Enoyl-[acyl-carrier-protein] reductase [NADH] FabI	IPR002347 (Glucose/ribitol dehydrogenase)
Niben101Scf10162g00004.1	3	748	0	2	1	0.0439975	3.5	5' GTGTTTAGCCCTTGGAACCGC 3'	o||||||||||||| || ||	3' CTATTACAAATCGGGAACGTTAACGTAGTCGT 5'	AT1G72330.3	alanine aminotransferase 2 LENGTH=553	IPR015424 (Pyridoxal phosphate-dependent transferase)	GO:0003824 (catalytic activity), GO:0009058 (biosynthetic process), GO:0030170 (pyridoxal phosphate binding)
Niben101Scf11208g00002.1	3	741	0.04	4	1.33333	0.0586633	4	5' GAAACCTGGAGCGAACTGGCA 3'	||||||||||| || || ||	3' TAGACTTTGGACCTCCATTAAC-GTTGAGACG 5'	sp|Q39013|NAC2_ARATH	NAC domain-containing protein 2	IPR003441 (NAC domain)	GO:0003677 (DNA binding), GO:0006355 (regulation of transcription, DNA-templated)
Niben101Scf11694g00001.1	3	1477	0.04	2	1	0.0439975	3.5	5' TTCGGGTTTCCTTCCTCG-CGC 3'	||| |||||||||||||| |o	3' ACCAAAGGCCAAAGGAAGGAGCAGTTCACCTG 5'	sp|Q3AZK4|CH10_SYNS9	10 kDa chaperonin	IPR020818 (Chaperonin Cpn10)	GO:0005524 (ATP binding), GO:0005737 (cytoplasm), GO:0006457 (protein folding)
Niben101Scf12308g00007.1	3	782	0.05	3	1	0.0439975	4	5' AACTGGCAAAAAAGGA-CGGTG 3'	|| ||||||||| || |||||	3' CTACTTAACCGTTTTTCACTAGCCACAATTAC 5'	sp|A4YKE0|ATPB_BRASO	ATP synthase subunit beta	IPR005722 (ATPase, F1 complex, beta subunit), IPR020971 (ATP synthase, F1 beta subunit), IPR027417 (P-loop containing nucleoside triphosphate hydrolase)	GO:0000275 (mitochondrial proton-transporting ATP synthase complex, catalytic core F(1)), GO:0005524 (ATP binding), GO:0006200 (ATP catabolic process), GO:0006754 (ATP biosynthetic process), GO:0015986 (ATP synthesis coupled proton transport), GO:0015991 (ATP hydrolysis coupled proton transport), GO:0015992 (proton transport), GO:0016820 (hydrolase activity, acting on acid anhydrides, catalyzing …
Niben101Ctg10403g00003.1	4	281	0	1	0.333333	0.0146658	2.5	5' CGGCGGGAATTACTCCTGTCG 3'	| | |||||||||||||o|||	3' GAACGAC-CCCTTAATGAGGATAGCCTACGCC 5'	ref|XP_007037137.1|	Ankyrin repeat domain-containing protein 50 isoform 2 [Theobroma cacao] gb|EOY21638.1| Ankyrin repeat domain-containing protein 50 isoform 2 [Theobroma cacao]
Niben101Scf00127g04004.1	4	1757	0.05	1	0.333333	0.0146658	2.5	5' CGGGAGCTTCAGTTGTTTCCA 3'	|o|o||||||| o||||||||	3' AGTGGTCTTCGAAGTAGACAAAGGTAAAACCG 5'	sp|Q5B2V1|HSP70_EMENI	Heat shock 70 kDa protein	IPR013126 (Heat shock protein 70 family), IPR029047 (Heat shock protein 70kD, peptide-binding domain), IPR029048 (Heat shock protein 70kD, C-terminal domain)
Niben101Scf00294g03034.1	4	482	0	1	0.5	0.0219988	2.5	5' GTAATAGCCGAAGCGACAGCG 3'	|o|||||| ||||| ||||||	3' CCGTCGTTATCGACTTCGATGTCGCATTGCGA 5'	sp|Q9XF97|RL4_PRUAR	60S ribosomal protein L4	IPR002136 (Ribosomal protein L4/L1e), IPR023574 (Ribosomal protein L4 domain), IPR025755 (60S ribosomal protein L4, C-terminal domain)	GO:0003735 (structural constituent of ribosome), GO:0005840 (ribosome), GO:0006412 (translation)
Niben101Scf00558g00005.1	4	2134	0.02	1	0.5	0.0219988	2.5	5' CGAGAACCGCTTTTTCTCTAT 3'	|o||||||o||||oo|o||||	3' TTACGTTCTTGGTGAAAGGGGGATATTGGTAT 5'	ref|XP_007050880.1|	ATP binding protein, putative isoform 2 [Theobroma cacao] gb|EOX95037.1| ATP binding protein, putative isoform 2 [Theobroma cacao]	IPR003959 (ATPase, AAA-type, core), IPR008984 (SMAD/FHA domain), IPR027417 (P-loop containing nucleoside triphosphate hydrolase)	GO:0005515 (protein binding), GO:0005524 (ATP binding)
Niben101Scf00595g03002.1	4	2189	0.03	1	1	0.0439975	3	5' ACACCTGACCTC-CTGACTAGA 3'	|||||||||||| || |||| |	3' TTCGTGTGGACTGGAGAGAGTGATATGGACTT 5'	sp|Q9FN94|RLK7_ARATH	Receptor-like protein kinase	IPR011009 (Protein kinase-like domain), IPR013083 (Zinc finger, RING/FYVE/PHD-type), IPR014729 (Rossmann-like alpha/beta/alpha sandwich fold)	GO:0004672 (protein kinase activity), GO:0004842 (ubiquitin-protein transferase activity), GO:0005524 (ATP binding), GO:0006468 (protein phosphorylation), GO:0016567 (protein ubiquitination), GO:0016772 (transferase activity, transferring phosphorus-containing groups)
Niben101Scf00647g01015.1	4	145	0.04	1	0.5	0.0219988	3	5' ACCGGGTAATA-GCCGAAGCGA 3'	||||||||||| ||| |||||	3' AGTCTGGCCCATTATACGGGCTCGCTTGGCCC 5'		Unknown protein
Niben101Scf00963g01002.1	4	293	0.04	1	1	0.0439975	2.5	5' GTGGTTCCTGTGGTTCACACC 3'	o|o|||||||| ||o||||||	3' GGGGTATCAAGGACAACAGGTGTGGAGTAGCC 5'	sp|Q9ASR4|BCAL2_ARATH	Branched-chain-amino-acid aminotransferase-like protein 2	IPR001544 (Aminotransferase, class IV)	GO:0003824 (catalytic activity), GO:0008152 (metabolic process)
Niben101Scf01171g08002.1	4	149	0.05	1	1	0.0439975	2.5	5' AAGAAAGGAAGGGTGAAAACC 3'	||o|||o||||o| |||||||	3' CCTATTTTTTTCTTCTC-CTTTTGGTTTCACC 5'	AT3G24140.1	basic helix-loop-helix (bHLH) DNA-binding superfamily protein LENGTH=414	IPR011598 (Myc-type, basic helix-loop-helix (bHLH) domain)	GO:0046983 (protein dimerization activity)
Niben101Scf01385g12017.1	4	710	0.01	1	1	0.0439975	1.5	5' TTTTTTGCCAGTTCGCTCCAG 3'	||||o||||||||| ||||||	3' TCAGAAAAGACGGTCAAG-GAGGTCTATTGAC 5'	AT2G26550.1	heme oxygenase 2 LENGTH=354	IPR016053 (Haem oxygenase-like), IPR016951 (Haem oxygenase (decyclizing), plant)	GO:0004392 (heme oxygenase (decyclizing) activity), GO:0006788 (heme oxidation), GO:0055114 (oxidation-reduction process)
Niben101Scf01980g12012.1	4	228	0.01	1	1	0.0439975	2.5	5' GCTGTCG-CTTCGGCTATTACC 3'	||||||| |||||||o||| ||	3' ACTCGACAGCTGAAGCCGGTAACGGCTGCCTA 5'	sp|Q9S7L9|CX6B1_ARATH	Cytochrome c oxidase subunit 6b-1	IPR003213 (Cytochrome c oxidase, subunit VIb)	GO:0004129 (cytochrome-c oxidase activity), GO:0005739 (mitochondrion)
Niben101Scf01994g02012.1	4	839	0.01	1	0.5	0.0219988	2.5	5' GTAATAGCCGAAGCGACAGCG 3'	|o|||||| ||||| ||||||	3' CCGTCGTTATCGACTTCGATGTCGCATTGCGA 5'	sp|Q9XF97|RL4_PRUAR	60S ribosomal protein L4	IPR002136 (Ribosomal protein L4/L1e), IPR023574 (Ribosomal protein L4 domain), IPR025755 (60S ribosomal protein L4, C-terminal domain)	GO:0003735 (structural constituent of ribosome), GO:0005840 (ribosome), GO:0006412 (translation)
Niben101Scf02294g01001.1	4	210	0.02	1	0.333333	0.0146658	2.5	5' AAGAAGGCGGCTCGGAGGAGC 3'	||| ||||||| |o|||||||	3' GTCGTTC-TCCGCCGTGTCTCCTCGTGTGCAC 5'	sp|Q8H1G0|GAT28_ARATH	GATA transcription factor 28	IPR010399 (Tify), IPR010402 (CCT domain), IPR013088 (Zinc finger, NHR/GATA-type)	GO:0003700 (sequence-specific DNA binding transcription factor activity), GO:0005515 (protein binding), GO:0006355 (regulation of transcription, DNA-templated), GO:0008270 (zinc ion binding), GO:0043565 (sequence-specific DNA binding)
Niben101Scf02353g04005.1	4	665	0	1	0.333333	0.0146658	2.5	5' CGGCGGGAATTACTCCTGTCG 3'	| | |||||||||||||o|||	3' GAACGAC-CCCTTAATGAGGATAGCCTACGCC 5'	ref|XP_007037138.1|	Ankyrin repeat domain-containing protein 50 isoform 3 [Theobroma cacao] gb|EOY21639.1| Ankyrin repeat domain-containing protein 50 isoform 3 [Theobroma cacao]
Niben101Scf02407g13012.1	4	1271	0.01	1	1	0.0439975	2.5	5' ACCAACTGCGGTTCCAAGGGC 3'	| ||||o||||o|||||o|||	3' TTGTTCGTTGGCGCCGAGGTTTCCGCGGAAAG 5'	sp|B1Y7P3|SYGA_LEPCP	Glycine--tRNA ligase alpha subunit	IPR006194 (Glycine-tRNA synthetase, heterodimeric)	GO:0000166 (nucleotide binding), GO:0004820 (glycine-tRNA ligase activity), GO:0005524 (ATP binding), GO:0005737 (cytoplasm), GO:0006426 (glycyl-tRNA aminoacylation)
Niben101Scf02724g00020.1	4	249	0	1	0.5	0.0219988	3	5' ACCGGGTAATA-GCCGAAGCGA 3'	||||||||||| ||| |||||	3' AGTCTGGCCCATTATACGGGCTCGCTTGGCCC 5'	sp|A8GDU4|SUFS_SERP5	Cysteine desulfurase	IPR015424 (Pyridoxal phosphate-dependent transferase)	GO:0003824 (catalytic activity), GO:0008152 (metabolic process), GO:0030170 (pyridoxal phosphate binding)
Niben101Scf03113g02012.1	4	357	0.02	1	1	0.0439975	3	5' CCTGAAGCGCTCCTCCGAGCC 3'	| |||| |||||||| |||||	3' GTCAGAACTTGGCGAGGAG-CTCGGATCGAAA 5'	sp|P41101|RL27_SOLTU	60S ribosomal protein L27	IPR001141 (Ribosomal protein L27e), IPR008991 (Translation protein SH3-like domain)	GO:0003735 (structural constituent of ribosome), GO:0005622 (intracellular), GO:0005840 (ribosome), GO:0006412 (translation)
Niben101Scf03734g01001.1	4	86	0.02	1	1	0.0439975	3	5' CGACAGCGCAAAGGGGGCGAG 3'	|o|||||o||||o|o|| |||	3' TTGTGTTGTCGTGTTTTCTCC-CTCTTTAACT 5'	AT5G36670.1	RING/FYVE/PHD zinc finger superfamily protein LENGTH=1193	IPR013083 (Zinc finger, RING/FYVE/PHD-type), IPR016181 (Acyl-CoA N-acyltransferase)	GO:0005515 (protein binding), GO:0008270 (zinc ion binding)
Niben101Scf04096g06005.1	4	1498	0.02	1	0.5	0.0219988	3	5' GCGGCCGACAGGAGTAATTCC 3'	|| |||| |||| ||||||||	3' GGTCCGACGGC-GTCCGCATTAAGGACCGGTA 5'	AT1G46264.1	heat shock transcription factor B4 LENGTH=348	IPR011991 (Winged helix-turn-helix DNA-binding domain), IPR027725 (Heat shock transcription factor family)	GO:0003700 (sequence-specific DNA binding transcription factor activity), GO:0005634 (nucleus), GO:0006355 (regulation of transcription, DNA-templated), GO:0009408 (response to heat), GO:0043565 (sequence-specific DNA binding)
Niben101Scf04172g02016.1	4	539	0.05	1	1	0.0439975	2.5	5' GGTTCTCGGGAGCTTCAGTTG 3'	|| ||||o|||o||||||o||	3' AAATCCTAGAGTCCTTGAAGTCGACGAGAACT 5'	tpg|DAA37023.1|	TPA: hypothetical protein ZEAMMB73_248209 [Zea mays]	IPR021883 (Protein of unknown function DUF3493)
Niben101Scf04537g01009.1	4	3214	0.05	1	1	0.0439975	2.5	5' CGGGAGCTTCAGTTGTTTCCA 3'	|o|o|| |o||||||||||||	3' GGACGTCTTC-AGGTCAACAAAGGTTAAGGAG 5'	sp|O82345|BAG6_ARATH	BAG family molecular chaperone regulator 6	IPR000048 (IQ motif, EF-hand binding site), IPR003103 (BAG domain)	GO:0005515 (protein binding), GO:0051087 (chaperone binding)
Niben101Scf04748g03003.1	4	331	0.01	1	0.5	0.0219988	3	5' GCCCCGGAGCTAGTAAGATAG 3'	|||| || ||||||| |||||	3' GATCCGGGACC-CGATCATACTATCTACAACA 5'	sp|B8FNT7|CH60_DESHD	60 kDa chaperonin	IPR002423 (Chaperonin Cpn60/TCP-1), IPR027413 (GroEL-like equatorial domain)	GO:0005524 (ATP binding), GO:0005737 (cytoplasm), GO:0042026 (protein refolding), GO:0044267 (cellular protein metabolic process)
Niben101Scf05157g04006.1	4	1021	0.02	1	0.5	0.0219988	3.5	5' CCCCGGGGATCCCTGAAGC-GC 3'	||| | ||||||||o|||| ||	3' ACTCGGGTCACCTAGGGATTTCGTCGTTGTTC 5'	sp|Q9SK02|RA51B_ARATH	DNA repair protein RAD51 homolog 2	IPR013632 (DNA recombination and repair protein Rad51, C-terminal), IPR027417 (P-loop containing nucleoside triphosphate hydrolase)	GO:0003677 (DNA binding), GO:0005524 (ATP binding), GO:0006259 (DNA metabolic process), GO:0008094 (DNA-dependent ATPase activity)
Niben101Scf05363g04005.1	4	3091	0.03	1	1	0.0439975	2.5	5' GACCTC-CTGACTAGAAAAGAA 3'	o| ||| |||||||||||||||	3' AAGTTAGAGAGACTGATCTTTTCTTGAAAGGA 5'	sp|Q95K09|GCP5_MACFA	Gamma-tubulin complex component 5	IPR007259 (Gamma-tubulin complex component protein)	GO:0000226 (microtubule cytoskeleton organization), GO:0000922 (spindle pole), GO:0005815 (microtubule organizing center)
Niben101Scf05733g00007.1	4	689	0.03	1	1	0.0439975	3	5' AGGCGGCTCGGAGGAGCGCTT 3'	|o|||||o||| |||||o|o|	3' ATCGTTCGCCGGGCC-CCTCGTGGAGCATTGA 5'	ref|XP_003616141.1|	E3 ubiquitin-protein ligase SINA-like protein [Medicago truncatula] gb|AES99099.1| seven in absentia family protein [Medicago truncatula]	IPR008974 (TRAF-like), IPR009071 (High mobility group box domain), IPR019557 (Aminotransferase-like, plant mobile domain)	GO:0004842 (ubiquitin-protein transferase activity), GO:0005515 (protein binding), GO:0005634 (nucleus), GO:0006511 (ubiquitin-dependent protein catabolic process), GO:0007275 (multicellular organismal development), GO:0008270 (zinc ion binding), GO:0016567 (protein ubiquitination)
Niben101Scf06814g00001.1	4	3279	0.04	1	1	0.0439975	3.5	5' AACACCCTCGCCCCGGAGCTA 3'	|||||||| |||| o||o|o|	3' ATTTTTGTGGGACCGGGCTCTTGGTATTCTTA 5'	sp|P29375|KDM5A_HUMAN	Lysine-specific demethylase 5A	IPR003347 (JmjC domain), IPR003349 (JmjN domain), IPR004198 (Zinc finger, C5HC2-type)
Niben101Scf07253g02011.1	4	163	0.01	1	0.333333	0.0146658	2.5	5' AAGAAGGCGGCTCGGAGGAGC 3'	||| ||||||| |o|||||||	3' GTCGTTC-TCCGCCGTGTCTCCTCGTGTGCAC 5'	sp|Q4V8K2|CTBL1_RAT	Beta-catenin-like protein 1	IPR010399 (Tify), IPR016024 (Armadillo-type fold)	GO:0005488 (binding)
Niben101Scf07607g00002.1	4	1331	0.02	1	1	0.0439975	2.5	5' AAGCTCCCGAGAACCGCTTTT 3'	|||||||||||| ||o ||||	3' ATTCTTCGAGGGCTCTGGGTAAAAATAACGTT 5'	sp|Q94B71|OBE3_ARATH	Protein OBERON 3	IPR004082 (Protein OBERON)
Niben101Scf07650g03022.1	4	965	0	1	1	0.0439975	2.5	5' CAGTTGTTTCCACCGGGTAAT 3'	|| |||||||||||||o |||	3' AGCAGT-AACAAAGGTGGCCTTTTAGGTAAAA 5'	gb|ACG43350.1|	SLT1 protein [Zea mays]
Niben101Scf07663g01004.1	4	1222	0.02	1	0.5	0.0219988	3	5' GCGGCCGACAGGAGTAATTCC 3'	|| |||| |||| ||||||||	3' GGTCCGACGGC-GTCCGCATTAAGGACTAGTA 5'	AT1G46264.1	heat shock transcription factor B4 LENGTH=348	IPR011991 (Winged helix-turn-helix DNA-binding domain), IPR027725 (Heat shock transcription factor family)	GO:0003700 (sequence-specific DNA binding transcription factor activity), GO:0005634 (nucleus), GO:0006355 (regulation of transcription, DNA-templated), GO:0009408 (response to heat), GO:0043565 (sequence-specific DNA binding)
Niben101Scf08819g01013.1	4	1430	0.02	1	1	0.0439975	3	5' GCGGGAATTACTCCTGTCGGC 3'	||o|||||o|||| |||| ||	3' TTATCGTCCTTAGTGAG-ACAGACGTGACGAC 5'	sp|Q6DJC8|TM53B_XENLA	Transmembrane protein 53-B	IPR008547 (Protein of unknown function DUF829, TMEM53), IPR029058 (Alpha/Beta hydrolase fold)
Niben101Scf09782g00001.1	4	760	0.02	1	1	0.0439975	2.5	5' AGGAACCACGAGTTTAGTTCC 3'	||| ||||||||o |||||||	3' TAGATCC-TGGTGCTCGTATCAAGGAAAGCAT 5'	sp|Q9NW13|RBM28_HUMAN	RNA-binding protein 28	IPR012677 (Nucleotide-binding alpha-beta plait domain)	GO:0000166 (nucleotide binding), GO:0003676 (nucleic acid binding)
Niben101Scf10036g00001.1	4	1762	0.04	1	0.333333	0.0146658	2.5	5' CGGGAGCTTCAGTTGTTTCCA 3'	|o|o||||||| o||||||||	3' AGTGGTCTTCGAAGTAGACAAAGGTAAAACCG 5'	sp|Q01233|HSP70_NEUCR	Heat shock 70 kDa protein	IPR013126 (Heat shock protein 70 family), IPR029047 (Heat shock protein 70kD, peptide-binding domain), IPR029048 (Heat shock protein 70kD, C-terminal domain)
Niben101Scf10036g00003.1	4	1894	0.04	1	0.333333	0.0146658	2.5	5' CGGGAGCTTCAGTTGTTTCCA 3'	|o|o||||||| o||||||||	3' AGTGGTCTTCGAAGTAGACAAAGGTAAAACCG 5'	sp|Q96W30|HSP72_PARBA	Heat shock 70 kDa protein 2	IPR013126 (Heat shock protein 70 family), IPR029047 (Heat shock protein 70kD, peptide-binding domain), IPR029048 (Heat shock protein 70kD, C-terminal domain)
Niben101Scf11091g00001.1	4	588	0.04	1	0.5	0.0219988	3.5	5' GCCGCTGG-GCACTCCCCACCG 3'	|||||o|| ||| | |||||||	3' AGACGGCGGCCTCGTCATGGGTGGCCCTGTAA 5'	sp|Q9M0I2|EXPB3_ARATH	Expansin-B3	IPR007118 (Expansin/Lol pI)	GO:0005576 (extracellular region), GO:0019953 (sexual reproduction)
Niben101Scf11961g00004.1	4	2103	0.05	1	1	0.0439975	3	5' ATTACCCGGTGGAAACAACTG 3'	||o||| ||||o||| |||||	3' TCAGTAGTGGTCCACTTTT-TTGACTAGAAAG 5'	sp|P29375|KDM5A_HUMAN	Lysine-specific demethylase 5A	IPR003347 (JmjC domain), IPR003349 (JmjN domain), IPR004198 (Zinc finger, C5HC2-type)
Niben101Scf13821g00014.1	4	1291	0.04	1	0.5	0.0219988	2.5	5' ACTGGCAAAAAAGGACGGTGG 3'	||||| |||||||o| |||||	3' GTGCTGACC-TTTTTTCTTTCCACCACCACCA 5'	gb|AES59797.2|	LA-related protein 6 LA RNA-binding domain protein [Medicago truncatula]	IPR011991 (Winged helix-turn-helix DNA-binding domain)
Niben101Scf14310g00003.1	4	335	0.03	1	0.333333	0.0146658	3	5' AAGAAGGCGGCTCGGAGGAGC 3'	||| ||||||| |o|||||o|	3' GTCGTTC-TCCGCCGTGTCTCCTTGTGTGGAC 5'	sp|Q8GXL7|GAT24_ARATH	GATA transcription factor 24	IPR010399 (Tify), IPR010402 (CCT domain), IPR013088 (Zinc finger, NHR/GATA-type)	GO:0003700 (sequence-specific DNA binding transcription factor activity), GO:0005515 (protein binding), GO:0006355 (regulation of transcription, DNA-templated), GO:0008270 (zinc ion binding), GO:0043565 (sequence-specific DNA binding)
Niben101Scf15435g00006.1	4	1882	0.04	1	1	0.0439975	2.5	5' TGGAGCGAACTGGCAAAAAAG 3'	|| ||| |||||o||||||||	3' GTTAACGTCG-TTGACTGTTTTTTCTTAGACC 5'	sp|Q4UZX0|NPD_XANC8	NAD-dependent protein deacetylase	IPR003000 (Sirtuin family), IPR026591 (Sirtuin family, catalytic core small domain), IPR029035 (DHS-like NAD/FAD-binding domain)	GO:0070403 (NAD+ binding)

## Sheet: Table S8 PSTVd-inf N. benth
Table S8 Potential mRNA targets of PSTVd-sRNAs identified by degradome analysis in PSTVd-infected N. benthamiana.
Target ID	Category	Cleavage Position	P-Value	Fragment Abundance	Weighted Fragment Abundance	Normalised Weighted Fragment Abundance	Alignment Score	PSTVd-sRNA	alignement	mRNA target (3'-5')	Gene homolog	Gene Description	Interpro	GO classification
Niben101Scf00072g04006.1	0	455	0.02	25	12.5	0.441981	3	5' TTTTCACCCTTCCTTTC-TTCG 3'	||||||| ||||||||| |||	3' TCTAAAAAGTGAGAAGGAAAGGAAGAGTTATA 5'	sp|Q5EB97|ZCH10_RAT	Zinc finger CCHC domain-containing protein 10
Niben101Scf00318g10005.1	0	1659	0	59	59	2.08615	2.5	5' AGCTTCAGTTGTTTCCACCGG 3'	||||||||||o|||||||oo	3' ATCGACGAAGTCAACGAAGGTGGTTTACTATC 5'	sp|P48620|FAD3C_SESIN	Omega-3 fatty acid desaturase, chloroplastic	IPR005804 (Fatty acid desaturase, type 1), IPR021863 (Protein of unknown function DUF3474)	GO:0006629 (lipid metabolic process), GO:0016717 (oxidoreductase activity, acting on paired donors, with oxidation of a pair of donors resulting in the reduction of molecular oxygen to two molecules of water), GO:0055114 (oxidation-reduction process)
Niben101Scf00398g03004.1	0	1152	0	18	18	0.636452	3.5	5' TTTCTTTTC-TAGTCAGGAGGT 3'	||||||o|| ||||| |o|o||	3' AGGAAAGAAGAGCATCAGACTTTCACCCGGGT 5'	sp|Q6AW23|MDH_VIBMA	Malate dehydrogenase	IPR001557 (L-lactate/malate dehydrogenase)	GO:0003824 (catalytic activity), GO:0005975 (carbohydrate metabolic process), GO:0006108 (malate metabolic process), GO:0016491 (oxidoreductase activity), GO:0016615 (malate dehydrogenase activity), GO:0016616 (oxidoreductase activity, acting on the CH-OH group of donors, NAD or NADP as acceptor), GO:0030060 (L-malate dehydrogenase activity), GO:0044262 (cellular carbohydrate metabolic process), …
Niben101Scf00414g00002.1	0	1568	0	149	149	5.26841	3	5' TTTCCCCGGGGATCCCT-GAAG 3'	|||||| |||||||||| |||	3' TCGGAAAGGGTCCCCTAGGGAACTTACAGGAA 5'	sp|Q80ZD0|GBB5_TAMST	Guanine nucleotide-binding protein subunit beta-5	IPR015943 (WD40/YVTN repeat-like-containing domain)	GO:0005515 (protein binding)
Niben101Scf00592g08012.1	0	273	0.03	33	16.5	0.583414	3.5	5' TTTCACCCTTCCTTTCTTCGG 3'	||||||| ||||o|o||| |o	3' GACTAAAGTGGAAAGGGAGGAAACTCTTTACA 5'	sp|Q9NW13|RBM28_HUMAN	RNA-binding protein 28	IPR012677 (Nucleotide-binding alpha-beta plait domain)	GO:0000166 (nucleotide binding), GO:0003676 (nucleic acid binding)
Niben101Scf01110g06005.1	0	1606	0.02	43	43	1.52041	3.5	5' TTTCACCCTTCCTTTCTTCGG 3'	o|||||||||||o||o| ||	3' ACAACGAGTGGGAAGGAGAGGAACCCTCGTCG 5'	sp|Q15560|TCEA2_HUMAN	Transcription elongation factor A protein 2	IPR017923 (Transcription factor IIS, N-terminal)	GO:0003677 (DNA binding), GO:0005634 (nucleus), GO:0006351 (transcription, DNA-templated)
Niben101Scf01157g02022.1	0	468	0	9	9	0.318226	3.5	5' TTAGTTCCGAGGAACCAACTG 3'	|| ||||o||||| ||||||	3' TGAATAT-AAGGTTCCTTCGTTGACGGCCTTT 5'	sp|Q5XGY1|TSR1_XENLA	Pre-rRNA-processing protein TSR1 homolog	IPR007034 (Ribosome biogenesis protein BMS1/TSR1, C-terminal), IPR012948 (AARP2CN), IPR030387 (Bms1/Tsr1-type G domain)	GO:0005634 (nucleus), GO:0042254 (ribosome biogenesis)
Niben101Scf01999g06002.1	0	348	0	43	43	1.52041	2	5' TCCTGCGGGCGCGAGGAAGGA 3'	|||||o||||||||||||o|	3' AACTTGGACGTCCGCGCTCCTTCTTCCGTTCT 5'	AT2G37710.1	receptor lectin kinase LENGTH=675	IPR000985 (Legume lectin, alpha chain, conserved site), IPR011009 (Protein kinase-like domain), IPR013320 (Concanavalin A-like lectin/glucanase domain)	GO:0004672 (protein kinase activity), GO:0004674 (protein serine/threonine kinase activity), GO:0005524 (ATP binding), GO:0006468 (protein phosphorylation), GO:0016772 (transferase activity, transferring phosphorus-containing groups), GO:0030246 (carbohydrate binding)
Niben101Scf02171g00006.1	0	1385	0	14	14	0.495018	2.5	5' CCACCCCTCGCCCCCTTTGCG 3'	|||||||| ||| |||||||o	3' ATTCGGTGGGGAACGGAGGAAACGTCTGCATT 5'	ref|NP_001150616.1|	plasmacytoma 326 homolog [Zea mays] gb|ACG39765.1| nucleotide binding protein [Zea mays] gb|AFW88235.1| nucleotide binding protein [Zea mays]	IPR015943 (WD40/YVTN repeat-like-containing domain)	GO:0005515 (protein binding)
Niben101Scf02174g03010.1	0	376	0.03	21	10.5	0.371264	3	5' TTTTTTCTTTTCTAGTCAGGA 3'	o|||||||||||| o|||||	3' TCTGGAAAAAGAAAAGAGTAGTCCGTAAAAGA 5'	sp|Q2M2U4|RNH2C_BOVIN	Ribonuclease H2 subunit C	IPR013924 (Ribonuclease H2, subunit C)
Niben101Scf02227g05010.1	0	1592	0	4	4	0.141434	2.5	5' TTCCTCGGAACTAAACTCGTG 3'	||||||||||| |||o||||	3' TGACTAGGAGCCTTGAGTTGGGCACTTACTTA 5'	AT3G12620.1	Protein phosphatase 2C family protein LENGTH=385	IPR001932 (Protein phosphatase 2C (PP2C)-like domain), IPR015655 (Protein phosphatase 2C)	GO:0003824 (catalytic activity), GO:0004722 (protein serine/threonine phosphatase activity), GO:0006470 (protein dephosphorylation)
Niben101Scf02420g03014.1	0	25	0.02	9	3	0.106075	4	5' GGAAACCTGGAGCGAACTGGC 3'	||||||||||| ||||| |	3' TTAGACTTTGGACCTC-CTTGAACACTCTTTA 5'	sp|Q9FWX2|NAC7_ARATH	NAC domain-containing protein 7	IPR003441 (NAC domain)	GO:0003677 (DNA binding), GO:0006355 (regulation of transcription, DNA-templated)
Niben101Scf02605g05013.1	0	215	0.01	24	12	0.424301	4	5' ACAGGAACCACGAGTTTAGTT 3'	||||o||||||| |o|o||o	3' ACGTTGTCTTTGGTGCCCGAGTCGTTGTCGTA 5'	ref|XP_007021228.1|	Adenine nucleotide alpha hydrolases-like superfamily protein isoform 1 [Theobroma cacao] gb|EOY12753.1| Adenine nucleotide alpha hydrolases-like superfamily protein isoform 1 [Theobroma cacao]
Niben101Scf02679g00008.1	0	455	0.03	25	12.5	0.441981	3.5	5' TTTTCACCCTTCCTTTC-TTCG 3'	||||||| ||||||o|| |||	3' TCTAAAAAGTGAGAAGGAGAGGAAGAGTTATA 5'	sp|Q9CX48|ZCH10_MOUSE	Zinc finger CCHC domain-containing protein 10
Niben101Scf02902g01014.1	0	1268	0.02	26	26	0.91932	3.5	5' TTTTTTGCCAGTTCGCTCCAG 3'	oo|||||| |||| ||o||||	3' TTTTGGAAAACGTTCAATCGGGGTCTAAGTTC 5'	sp|A0AUR5|F188A_DANRE	Protein FAM188A	IPR003903 (Ubiquitin interacting motif), IPR011992 (EF-hand domain pair), IPR025257 (Domain of unknown function DUF4205)
Niben101Scf03018g05011.1	0	230	0.04	15	15	0.530377	4	5' TTTTTTGCCAGTTCGCTCCAG 3'	||||||o||||o| |||||	3' GGTCAAAAAATGGTCGAAAGAGGTAAAAATAA 5'	sp|Q9FYE1|MCA9_ARATH	Metacaspase-9	IPR029030 (Caspase-like domain)	GO:0004197 (cysteine-type endopeptidase activity), GO:0006508 (proteolysis)
Niben101Scf03370g08010.1	0	897	0	141	141	4.98554	3	5' TTTCACCCTTCCTTTCTTCGG 3'	||||||||||||o||o| ||	3' ACGACAAGTGGGAAGGAGAGGAACCCTCGTCG 5'	sp|Q15560|TCEA2_HUMAN	Transcription elongation factor A protein 2	IPR017923 (Transcription factor IIS, N-terminal)	GO:0003677 (DNA binding), GO:0005634 (nucleus), GO:0006351 (transcription, DNA-templated)
Niben101Scf03595g15003.1	0	871	0.04	56	56	1.98007	4	5' TTCCTCGGAACTAAACTCGTG 3'	|||||o|||||| ||||o|	3' ATAGTAGGAGTCTTGATCTGAGTAGTGAACTG 5'	sp|Q6IP09|PABPB_XENLA	Polyadenylate-binding protein 1-B	IPR012677 (Nucleotide-binding alpha-beta plait domain)	GO:0000166 (nucleotide binding), GO:0003676 (nucleic acid binding)
Niben101Scf03842g09018.1	0	1093	0.05	19	9.5	0.335905	3.5	5' GCCGCC-TTCTTTTTTCTTTTC 3'	|||o|| |||||||| |||||	3' GGGCGGTGGAAAGAAAAACGAAAAATGCCCTT 5'	sp|B8LUH2|MAP21_TALSN	Methionine aminopeptidase 2-1	IPR000994 (Peptidase M24, structural domain), IPR001714 (Peptidase M24, methionine aminopeptidase)	GO:0004177 (aminopeptidase activity), GO:0006508 (proteolysis), GO:0008235 (metalloexopeptidase activity)
Niben101Scf03867g02043.1	0	536	0.03	21	10.5	0.371264	3	5' TTTTTTCTTTTCTAGTCAGGA 3'	o|||||||||||| o|||||	3' TCTGGAAAAAGAAAAGAGTAGTCCGTAAAAGA 5'	sp|Q2M2U4|RNH2C_BOVIN	Ribonuclease H2 subunit C	IPR013924 (Ribonuclease H2, subunit C)
Niben101Scf04018g12004.1	0	1514	0	22	22	0.777886	2	5' TTCACCCTTCCTTTCTTCGGG 3'	||||||||||||||||o |o|	3' CTCTAAGTGGGAAGGAAAGAGACTCGGTTCTC 5'	gb|KEH32482.1|	plant/F27B13-30 protein [Medicago truncatula]	IPR019340 (Histone acetyltransferases subunit 3)
Niben101Scf04424g01001.1	0	878	0.02	13	6.5	0.22983	3	5' TTTTCACCCTTCCTTTCTTCG 3'	|||| || |||||o||||||o	3' TGGAAAAAATGAGAAGGGAAGAAGTCGTAGTG 5'	sp|Q3B8D5|KATL2_XENLA	Katanin p60 ATPase-containing subunit A-like 2	IPR003959 (ATPase, AAA-type, core), IPR015415 (Vps4 oligomerisation, C-terminal), IPR027417 (P-loop containing nucleoside triphosphate hydrolase), IPR028596 (Katanin p60 subunit A1)	GO:0005524 (ATP binding), GO:0008017 (microtubule binding), GO:0008568 (microtubule-severing ATPase activity), GO:0051013 (microtubule severing)
Niben101Scf04539g02010.1	0	566	0	135	135	4.77339	2.5	5' TCCGAGG-AACCAACTGCGGTT 3'	|||o||| ||||||||||o||o	3' ATGAGGTTCCGTTGGTTGACGTCAGGTATACT 5'	gb|AES59286.2|	PHAX RNA-binding domain protein [Medicago truncatula]	IPR019385 (Phosphorylated adapter RNA export protein, RNA-binding domain)
Niben101Scf04607g07001.1	0	1867	0.02	4	4	0.141434	4	5' CTAGTCAGGAGGTCAGGTGTG 3'	||||||||||o|||o| o|o	3' TGTCAATCAGTCCTCTAGTTCTTATACGGTTG 5'	AT2G40710.1	Haemolysin-III related integral membrane protein LENGTH=93	IPR004254 (AdipoR/Haemolysin-III-related)	GO:0016021 (integral component of membrane)
Niben101Scf05034g05002.1	0	413	0	3	3	0.106075	3	5' TTTCACCCTTCCTTTCTTCGG 3'	| ||||||||| ||||o||o|	3' GATTACAGTGGGAAGAAAAGGAGTCTCAGTTC 5'	sp|P0CG15|CTF8_MOUSE	Chromosome transmission fidelity protein 8 homolog	IPR018607 (Chromosome transmission fidelity protein 8)
Niben101Scf05132g02010.1	0	860	0.02	62	31	1.09611	4	5' TTTCTAGTCAGGAGGTCAGGT 3'	||||o||||||o| |o|||o	3' TATAAAAGGTCAGTCTTGCGGTCTTCGTTCTC 5'	ref|WP_007812955.1|	NADP-dependent aryl-alcohol dehydrogenase [Rhizobium sp. CF142] gb|EJJ31230.1| voltage-dependent potassium channel beta subunit [Rhizobium sp. CF142]	IPR001395 (Aldo/keto reductase), IPR023210 (NADP-dependent oxidoreductase domain)
Niben101Scf05391g01009.1	0	214	0	22	11	0.388943	3.5	5' TTCGGGTTTCCTTCCTCGCGC 3'	||||| |||||||||| ||o	3' ATTGAAGCCGAAAGGAAGGAACGTCTAACATC 5'	ref|XP_007043719.1|	Vascular plant one zinc finger protein isoform 1 [Theobroma cacao] gb|EOX99550.1| Vascular plant one zinc finger protein isoform 1 [Theobroma cacao]
Niben101Scf05522g00002.1	0	121	0.04	2	2	0.0707169	3.5	5' GAACCGCTTTTTCTCTATCTT 3'	|||| |||||||||||||o	3' AATTATTGGGGAAAAAGAGATAGGTAATTATC 5'	AT4G27280.1	Calcium-binding EF-hand family protein LENGTH=130	IPR011992 (EF-hand domain pair)	GO:0005509 (calcium ion binding)
Niben101Scf05548g02005.1	0	383	0	156	156	5.51592	3	5' CTTTTTCTCTATCTTACTAGC 3'	|||||||||||| || ||||	3' CGCGAAAAAAGAGATAGTATCATCGACGAAAA 5'	sp|Q2HBE7|DED1_CHAGB	ATP-dependent RNA helicase DED1	IPR001650 (Helicase, C-terminal), IPR014001 (Helicase superfamily 1/2, ATP-binding domain), IPR014014 (RNA helicase, DEAD-box type, Q motif), IPR027417 (P-loop containing nucleoside triphosphate hydrolase)	GO:0003676 (nucleic acid binding), GO:0005524 (ATP binding)
Niben101Scf05808g01010.1	0	1544	0	29	29	1.02539	3	5' TCGCTTCGGCTATTACCCGGT 3'	| |||||||||||||| || |	3' GAAGA-CGAAGCCGATAATGAGCAAATATTCG 5'	AT1G03590.1	Protein phosphatase 2C family protein LENGTH=462	IPR001932 (Protein phosphatase 2C (PP2C)-like domain), IPR015655 (Protein phosphatase 2C)	GO:0003824 (catalytic activity)
Niben101Scf05880g01001.1	0	1229	0.05	19	9.5	0.335905	3.5	5' GCCGCC-TTCTTTTTTCTTTTC 3'	|||o|| |||||||| |||||	3' GGGCGGTGGAAAGAAAAACGAAAAATGCCCTT 5'	sp|D4B2G3|MAP2_ARTBC	Methionine aminopeptidase 2	IPR001714 (Peptidase M24, methionine aminopeptidase), IPR004545 (Proliferation-associated protein 1), IPR011991 (Winged helix-turn-helix DNA-binding domain)	GO:0004177 (aminopeptidase activity), GO:0006508 (proteolysis), GO:0008235 (metalloexopeptidase activity)
Niben101Scf05943g00002.1	0	466	0.04	362	362	12.7998	3.5	5' TTTTTTCTTTTCTAGTCAGGA 3'	||||||||||||| o||||	3' CGGTAAAAAAGAAAAGACTAGTCAGAAACCAG 5'	sp|Q40459|PSBO_TOBAC	Oxygen-evolving enhancer protein 1, chloroplastic	IPR002628 (Photosystem II PsbO, manganese-stabilising), IPR011250 (Outer membrane protein/outer membrane enzyme PagP , beta-barrel)	GO:0005509 (calcium ion binding), GO:0009279 (cell outer membrane), GO:0009523 (photosystem II), GO:0009654 (photosystem II oxygen evolving complex), GO:0015979 (photosynthesis), GO:0016021 (integral component of membrane), GO:0019898 (extrinsic component of membrane), GO:0042549 (photosystem II stabilization)
Niben101Scf05948g08009.1	0	3072	0.03	17	8.5	0.300547	3.5	5' TTTTTTGCCAGTTCGCTCCAG 3'	|o||||| ||||| ||||||	3' TTACCAGAAACGTTCAAGAGAGGTCTAGGACC 5'	AT1G60140.1	trehalose phosphate synthase LENGTH=861	IPR001830 (Glycosyl transferase, family 20)	GO:0003824 (catalytic activity), GO:0005992 (trehalose biosynthetic process)
Niben101Scf07383g03001.1	0	886	0.02	13	6.5	0.22983	3	5' TTTTCACCCTTCCTTTCTTCG 3'	|||| || |||||o||||||o	3' TGGAAAAAATGAGAAGGGAAGAAGTCGTAGTG 5'	sp|Q3B8D5|KATL2_XENLA	Katanin p60 ATPase-containing subunit A-like 2	IPR003959 (ATPase, AAA-type, core), IPR015415 (Vps4 oligomerisation, C-terminal), IPR027417 (P-loop containing nucleoside triphosphate hydrolase), IPR028596 (Katanin p60 subunit A1)	GO:0005524 (ATP binding), GO:0008017 (microtubule binding), GO:0008568 (microtubule-severing ATPase activity), GO:0051013 (microtubule severing)
Niben101Scf07709g01025.1	0	1183	0	4	4	0.141434	3.5	5' TCGGCGGGAATTACTCCTGTC 3'	|||o||o|||| |||||| o|	3' GCCGAGCTGCTCTTA-TGAGGAGGGCGACGGC 5'	sp|Q08CG8|RNF44_DANRE	RING finger protein 44	IPR013083 (Zinc finger, RING/FYVE/PHD-type)	GO:0005515 (protein binding), GO:0008270 (zinc ion binding)
Niben101Scf07741g01003.1	0	2395	0	4	4	0.141434	4	5' TTCGGCGGGAATTACTCCTGT 3'	o|||||o|||| | | |||||	3' GATCGAGCCGTCCTTCAAGTGGACAGTTGGAC 5'	sp|P93194|RPK1_IPONI	Receptor-like protein kinase	IPR001611 (Leucine-rich repeat), IPR003591 (Leucine-rich repeat, typical subtype), IPR011009 (Protein kinase-like domain), IPR013210 (Leucine-rich repeat-containing N-terminal, type 2), IPR013320 (Concanavalin A-like lectin/glucanase domain), IPR025875 (Leucine rich repeat 4)	GO:0004672 (protein kinase activity), GO:0004674 (protein serine/threonine kinase activity), GO:0005515 (protein binding), GO:0005524 (ATP binding), GO:0006468 (protein phosphorylation), GO:0016772 (transferase activity, transferring phosphorus-containing groups)
Niben101Scf07788g00007.1	0	7171	0	53	26.5	0.936999	3	5' TCGGGAGCTTCAGTTGTTTCC 3'	| |||||||||||||oo|||	3' AAATA-CCCTCGAAGTCAATGAAGAGACGAAA 5'	ref|XP_002521463.1|	Microtubule-associated protein futsch, putative [Ricinus communis] gb|EEF40953.1| Microtubule-associated protein futsch, putative [Ricinus communis]
Niben101Scf07974g00011.1	0	358	0	2	2	0.0707169	4	5' CAGCGGCCGACAGGAGTAATT 3'	||o|||||||| | ||o|||	3' CGTAGTTGCCGGCTGAC-TCGTTATCTTGTTC 5'	AT1G60460.1	unknown protein; FUNCTIONS IN: molecular_function unknown; INVOLVED IN: biological_process unknown; LOCATED IN: endomembrane system; EXPRESSED IN: 6 plant structures; EXPRESSED DURING: petal differentiation and expansion stage, E expanded cotyledon stage, D bilateral stage; Has 23 Blast hits to 23 proteins in 8 species: Archae - 0; Bacteria - 0; Metazoa - 0; Fungi - 0; Plants - 23; Viruses - 0; O…
Niben101Scf09264g00009.1	0	579	0	61	61	2.15687	3	5' TTGGTTCCTCGGAACTAAACT 3'	||||||| |||o|||| |||o	3' TTGGAACCAAGCAGCTTTGAATTGGGAGACAT 5'	sp|P58667|ISPG_CLOPE	4-hydroxy-3-methylbut-2-en-1-yl diphosphate synthase	IPR004588 (4-hydroxy-3-methylbut-2-en-1-yl diphosphate synthase, bacterial-type), IPR013785 (Aldolase-type TIM barrel)	GO:0003824 (catalytic activity), GO:0005506 (iron ion binding), GO:0008299 (isoprenoid biosynthetic process), GO:0016114 (terpenoid biosynthetic process), GO:0046429 (4-hydroxy-3-methylbut-2-en-1-yl diphosphate synthase activity), GO:0055114 (oxidation-reduction process)
Niben101Scf09455g01014.1	0	249	0	706	353	12.4815	3.5	5' TTTGCGCTGTCGCTTCGGCTA 3'	|||||||||||| | | ||o|	3' CCTAAAACGCGACAGCAACGACGGTATCGACT 5'	sp|Q498U4|SARNP_RAT	SAP domain-containing ribonucleoprotein
Niben101Scf09869g01020.1	0	189	0.03	39	19.5	0.68949	4	5' TTTCACCCTTCCTTTCTTCGG 3'	|||| |||||| |||||||	3' CGGTAAAGAGGGAAGAAAAGAAGAGATCATCT 5'	sp|Q42134|PSA5B_ARATH	Proteasome subunit alpha type-5-B	IPR000426 (Proteasome alpha-subunit, N-terminal domain), IPR001353 (Proteasome, subunit alpha/beta), IPR029055 (Nucleophile aminohydrolases, N-terminal)	GO:0004175 (endopeptidase activity), GO:0004298 (threonine-type endopeptidase activity), GO:0005839 (proteasome core complex), GO:0006511 (ubiquitin-dependent protein catabolic process), GO:0019773 (proteasome core complex, alpha-subunit complex), GO:0051603 (proteolysis involved in cellular protein catabolic process)
Niben101Scf09978g01017.1	0	227	0	8	4	0.141434	3.5	5' TCAGTTGTTTCCACCGGGTAA 3'	| |||||| ||||||||o ||	3' ACCCA-TCAACACAGGTGGCCTTTTAGGNACA 5'	sp|P00521|ABL_MLVAB	Tyrosine-protein kinase transforming protein Abl
Niben101Scf11254g00005.1	0	285	0	706	353	12.4815	2.5	5' TTTGCGCTGTCGCTTCGGCTA 3'	|||||||||||| | ||||o|	3' CCTAAAACGCGACAGCAACGCCGGTATCGACT 5'	sp|Q498U4|SARNP_RAT	SAP domain-containing ribonucleoprotein
Niben101Scf11560g00002.1	0	659	0	95	95	3.35905	3.5	5' TAATTCCCGCCGAAACAGGGT 3'	|| |||||||o||| |||||	3' CTTCTTTTAGGGCGGTTTTTTCCCAGCTTTTT 5'	ref|WP_027650318.1|	amine oxidase [Salinispora pacifica]	IPR001613 (Flavin amine oxidase)	GO:0016491 (oxidoreductase activity), GO:0055114 (oxidation-reduction process)
Niben101Scf12941g01003.1	0	128	0.03	306	306	10.8197	2.5	5' TAGAAAAGAAAAAAGAAGGCG 3'	|||||||||| ||o||||||	3' CTTCTTCTTTTCTTTCTTTTTCCGCTCTCTCG 5'	sp|Q2HJN6|EF1A3_OSCTI	Elongation factor 1-alpha 3	IPR004539 (Translation elongation factor EF1A, eukaryotic/archaeal), IPR009000 (Translation protein, beta-barrel domain), IPR009001 (Translation elongation factor EF1A/initiation factor IF2gamma, C-terminal), IPR027417 (P-loop containing nucleoside triphosphate hydrolase)	GO:0003746 (translation elongation factor activity), GO:0003924 (GTPase activity), GO:0005525 (GTP binding), GO:0005737 (cytoplasm), GO:0006414 (translational elongation)
Niben101Scf17430g00001.1	0	2233	0	15	7.5	0.265188	3.5	5' GAGGAACCAACTGCGGTTCCA 3'	o||| | |||||||o|o||||	3' GTCGTTCCCTAGTTGACGTCGAGGTTGTGATC 5'	sp|Q8L6Y1|UBP14_ARATH	Ubiquitin carboxyl-terminal hydrolase 14	IPR009060 (UBA-like), IPR013083 (Zinc finger, RING/FYVE/PHD-type), IPR016652 (Ubiquitinyl hydrolase), IPR028889 (Ubiquitin specific protease domain)	GO:0005515 (protein binding), GO:0006511 (ubiquitin-dependent protein catabolic process), GO:0008242 (omega peptidase activity), GO:0008270 (zinc ion binding), GO:0036459 (ubiquitinyl hydrolase activity)
Niben101Scf30670g00007.1	0	607	0.02	21	21	0.742527	4	5' CGAGGAAGGAAACCCGAAGAA 3'	| |||||| ||||||o||o |	3' CGTAG-TCCTTCGTTTGGGTTTTGTCGTATTA 5'	sp|A7NS65|DNAJ_ROSCS	Chaperone protein DnaJ	IPR001080 (3Fe-4S ferredoxin), IPR001623 (DnaJ domain), IPR017896 (4Fe-4S ferredoxin-type, iron-sulphur binding domain)	GO:0005506 (iron ion binding), GO:0009055 (electron carrier activity), GO:0051536 (iron-sulfur cluster binding)
Niben101Scf10305g01009.1	0	93	0.05	44	22	0.777886	4	5' TTTCACCCTTCCTTTCTTCGG 3'	|||| |||||| |||||||	3' CGGTAAAGAGGGAAGAAAAGAAGAGATCATCT 5'	sp|Q42134|PSA5B_ARATH	Proteasome subunit alpha type-5-B	IPR000426 (Proteasome alpha-subunit, N-terminal domain), IPR001353 (Proteasome, subunit alpha/beta), IPR029055 (Nucleophile aminohydrolases, N-terminal)	GO:0004175 (endopeptidase activity), GO:0004298 (threonine-type endopeptidase activity), GO:0005839 (proteasome core complex), GO:0006511 (ubiquitin-dependent protein catabolic process), GO:0019773 (proteasome core complex, alpha-subunit complex), GO:0051603 (proteolysis involved in cellular protein catabolic process)
Niben101Scf14627g00001.1	0	228	0.05	12	12	0.424301	3.5	5' TCTTTTTT-CTTTTCTAGTCAG 3'	|||||||| ||||||o||||	3' GGGAGAAAAAAGGAAAAGGTCAGAACCCTTAA 5'	sp|Q3SZF8|SMD2_BOVIN	Small nuclear ribonucleoprotein Sm D2	IPR010920 (Like-Sm (LSM) domain), IPR027248 (Small nuclear ribonucleoprotein Sm D2)	GO:0008380 (RNA splicing), GO:0030532 (small nuclear ribonucleoprotein complex)
Niben101Scf01994g02012.1	0	295	0	9591	2397.75	84.7807	3.5	5' TAATAGCCGAAGCGACAGCGC 3'	o|||||| ||||| ||||||	3' CGTCGTTATCGACTTCGATGTCGCATTGCGAA 5'	sp|Q9XF97|RL4_PRUAR	60S ribosomal protein L4	IPR002136 (Ribosomal protein L4/L1e), IPR023574 (Ribosomal protein L4 domain), IPR025755 (60S ribosomal protein L4, C-terminal domain)	GO:0003735 (structural constituent of ribosome), GO:0005840 (ribosome), GO:0006412 (translation)
Niben101Scf00341g04003.1	0	742	0.04	30	30	1.06075	4	5' AAGGGGGCGAGGGGTGGTCCT 3'	||o|||| |||||o| ||||	3' AAACTTTCCCC-CTCCCTAAAAGGAGAACTCA 5'	ref|NP_001050595.1|	OsJ_11625 [Oryza sativa Japonica Group]
Niben101Scf00219g04008.1	0	1495	0	13	1.44444	0.0510733	3.5	5' AGGACGGTGGGGAGTGCCCAG 3'	|| |||||||||o||| |||	3' CGCCACC-GCCACCCCTTACGTGTCCACCGCC 5'	sp|Q9BTT6|LRRC1_HUMAN	Leucine-rich repeat-containing protein 1	IPR001611 (Leucine-rich repeat), IPR003591 (Leucine-rich repeat, typical subtype)	GO:0005515 (protein binding)
Niben101Scf00278g02001.1	0	585	0	43	21.5	0.760207	2	5' TTTTTTGCCAGTTCGCTCCAG 3'	||||||o||||o||| |||||	3' GTGGAAAAAATGGTCGAGC-AGGTCAAGAAGG 5'	sp|Q6CB69|DED1_YARLI	ATP-dependent RNA helicase DED1	IPR001650 (Helicase, C-terminal), IPR014001 (Helicase superfamily 1/2, ATP-binding domain), IPR027417 (P-loop containing nucleoside triphosphate hydrolase)	GO:0003676 (nucleic acid binding), GO:0005524 (ATP binding)
Niben101Scf01616g05004.1	0	686	0	48	48	1.69721	2.5	5' TTTTGCCAGTTCGCTCCAGGT 3'	||||||||||||| ||||o |	3' ATTTAAAACGGTCAAGCTAGGTTAAATATCCA 5'	AT1G79510.1	Uncharacterized conserved protein (DUF2358) LENGTH=275
Niben101Scf01958g02007.1	0	515	0.01	35	35	1.23755	3.5	5' TCGGGAGCTTCAGTTGTTTCC 3'	| ||||||||||||||o||	3' ACGTCGACCTCGAAGTCAACAGAGTTGTCGAA 5'		Unknown protein
Niben101Scf02911g04009.1	0	673	0	74	74	2.61652	3	5' TCGGGAGCTTCAGTTGTTTCC 3'	| |||||||||||||||||	3' ACGTCGACCTCGAAGTCAACAAAGTTGTAGAA 5'		Unknown protein
Niben101Scf07223g01007.1	0	376	0	9591	2397.75	84.7807	3	5' TAATAGCCGAAGCGACAGCGC 3'	o|||||| |||||o||||||	3' CGTCGTTATCGACTTCGTTGTCGCATTGCCCC 5'	sp|Q9SF40|RL4A_ARATH	60S ribosomal protein L4-1	IPR002136 (Ribosomal protein L4/L1e), IPR023574 (Ribosomal protein L4 domain), IPR025755 (60S ribosomal protein L4, C-terminal domain)	GO:0003735 (structural constituent of ribosome), GO:0005840 (ribosome), GO:0006412 (translation)
Niben101Scf10910g01019.1	0	1485	0	43	21.5	0.760207	2	5' TTTTTTGCCAGTTCGCTCCAG 3'	||||||o||||o||| |||||	3' GTGGAAAAAATGGTCGAGC-AGGTCAAGAAGG 5'	sp|Q2HBE7|DED1_CHAGB	ATP-dependent RNA helicase DED1	IPR001650 (Helicase, C-terminal), IPR014001 (Helicase superfamily 1/2, ATP-binding domain), IPR014014 (RNA helicase, DEAD-box type, Q motif), IPR027417 (P-loop containing nucleoside triphosphate hydrolase)	GO:0003676 (nucleic acid binding), GO:0005524 (ATP binding)
Niben101Scf10162g00004.1	0	747	0	82	41	1.4497	3	5' TGTTTAGCCCTTGGAACCGCA 3'	||||||||||||| || |||	3' TATTACAAATCGGGAACGTTAACGTAGTCGTC 5'	AT1G72330.3	alanine aminotransferase 2 LENGTH=553	IPR015424 (Pyridoxal phosphate-dependent transferase)	GO:0003824 (catalytic activity), GO:0009058 (biosynthetic process), GO:0030170 (pyridoxal phosphate binding)
Niben101Scf00294g03034.1	0	481	0	568	284	10.0418	3.5	5' TAATAGCCGAAGCGACAGCGC 3'	o|||||| ||||| ||||||	3' CGTCGTTATCGACTTCGATGTCGCATTGCGAA 5'	sp|Q9XF97|RL4_PRUAR	60S ribosomal protein L4	IPR002136 (Ribosomal protein L4/L1e), IPR023574 (Ribosomal protein L4 domain), IPR025755 (60S ribosomal protein L4, C-terminal domain)	GO:0003735 (structural constituent of ribosome), GO:0005840 (ribosome), GO:0006412 (translation)
Niben101Scf03113g02012.1	0	356	0	24	24	0.848603	4	5' CTGAAGCGCTCCTCCGAGCCG 3'	|||| |||||||| |||||	3' TCAGAACTTGGCGAGGAG-CTCGGATCGAAAG 5'	sp|P41101|RL27_SOLTU	60S ribosomal protein L27	IPR001141 (Ribosomal protein L27e), IPR008991 (Translation protein SH3-like domain)	GO:0003735 (structural constituent of ribosome), GO:0005622 (intracellular), GO:0005840 (ribosome), GO:0006412 (translation)
Niben101Scf00854g04020.1	0	294	0	9591	2397.75	84.7807	3	5' TAATAGCCGAAGCGACAGCGC 3'	o|||||| |||||o||||||	3' CGTCGTTATCGACTTCGTTGTCGCATTGCGAT 5'	sp|Q9SF40|RL4A_ARATH	60S ribosomal protein L4-1	IPR002136 (Ribosomal protein L4/L1e), IPR023574 (Ribosomal protein L4 domain), IPR025755 (60S ribosomal protein L4, C-terminal domain)	GO:0003735 (structural constituent of ribosome), GO:0005840 (ribosome), GO:0006412 (translation)
Niben101Scf10228g00002.1	0	513	0	9591	2397.75	84.7807	4	5' TAATAGCCGAAGCGACAGCGC 3'	o|||||| |||||o|| |||	3' CGTCGTTATCGACTTCGTTGCCGCATTGCGAA 5'	sp|Q9SF40|RL4A_ARATH	60S ribosomal protein L4-1	IPR002136 (Ribosomal protein L4/L1e), IPR023574 (Ribosomal protein L4 domain), IPR025755 (60S ribosomal protein L4, C-terminal domain)	GO:0003735 (structural constituent of ribosome), GO:0005840 (ribosome), GO:0006412 (translation)
Niben101Scf00152g22008.1	1	3565	0	2	2	0.0707169	4	5' ACAGGAACCACGAGTTTAGTT 3'	| |o|||||||||o|| |||	3' TAGCCGACTTTGGTGCTCGAA-CAAAAAGTCC 5'	sp|Q9C698|FPP6_ARATH	Filament-like plant protein 6	IPR008587 (Filament-like plant protein)
Niben101Scf01234g00006.1	1	16	0.03	2	2	0.0707169	4	5' TTGGTTCCTCGGAACTAAACT 3'	|| ||||||||||| ||||	3' CAAACACGAAGGAGCCTTGCTTTGCGGTA 5'	sp|E2RQ15|RAB25_CANFA	Ras-related protein Rab-25	IPR001806 (Small GTPase superfamily), IPR002041 (Ran GTPase), IPR005225 (Small GTP-binding protein domain), IPR027417 (P-loop containing nucleoside triphosphate hydrolase)	GO:0003924 (GTPase activity), GO:0005525 (GTP binding), GO:0005622 (intracellular), GO:0006184 (GTP catabolic process), GO:0006886 (intracellular protein transport), GO:0006913 (nucleocytoplasmic transport), GO:0007165 (signal transduction), GO:0007264 (small GTPase mediated signal transduction), GO:0015031 (protein transport), GO:0016020 (membrane)
Niben101Scf01543g01002.1	1	3592	0.03	2	1	0.0353584	3.5	5' GGTTCTCGGGAGCTTCAGTTG 3'	oo|| ||o||||||||| |||	3' AATTTTAA-AGTCCTCGAAGTGAACCATACGT 5'	sp|P38735|VMR1_YEAST	ABC transporter ATP-binding protein/permease VMR1	IPR003439 (ABC transporter-like), IPR011527 (ABC transporter type 1, transmembrane domain), IPR027417 (P-loop containing nucleoside triphosphate hydrolase)	GO:0005524 (ATP binding), GO:0006810 (transport), GO:0016021 (integral component of membrane), GO:0016887 (ATPase activity), GO:0042626 (ATPase activity, coupled to transmembrane movement of substances), GO:0055085 (transmembrane transport)
Niben101Scf02030g00005.1	1	165	0	2	1	0.0353584	3.5	5' CGAGAAC-CGCTTTTTCTCTAT 3'	|||o||| |||||||| ||| |	3' TTAGCTTTTGAGCGAAAAATAGAAAAGACTAG 5'	ref|XP_002516081.1|	conserved hypothetical protein [Ricinus communis] gb|EEF46501.1| conserved hypothetical protein [Ricinus communis]
Niben101Scf02093g04010.1	1	240	0	2	2	0.0707169	2.5	5' GAAACCCGAAGAAAGGAAGGG 3'	|| ||||o||||||||||o|o	3' TTCTCTCTGGGTTTCTTTCCTTTCTCTCTACC 5'	sp|Q56XR7|STR4A_ARATH	Rhodanese-like domain-containing protein 4A, chloroplastic	IPR001763 (Rhodanese-like domain)
Niben101Scf02125g00019.1	1	691	0	2	2	0.0707169	4	5' TTAGCCCTTGGAACCGCAGTT 3'	|||| ||||||| ||o||o|	3' CCTCAATC-GGAACCTCGGTGTTACCATTAGT 5'		Unknown protein
Niben101Scf02914g00003.1	1	438	0	2	2	0.0707169	4	5' CGAACTGGCAAAAAAGGACGG 3'	||| ||o||||||||| |o|	3' ATTAACTTTACTGTTTTTTCCGGTCGGTCCTC 5'	emb|CDY01820.1|	BnaC06g28600D [Brassica napus]	IPR021924 (Protein of unknown function DUF3537)
Niben101Scf03241g00004.1	1	1527	0.02	19	6.33333	0.223937	4	5' GTTCTCGGGAGCTTCAGTTGT 3'	||||||| |||||||o| |o	3' CGAAAAAGAGCCGTCGAAGTTATCGAAGTCGT 5'	AT5G14520.1	pescadillo-related LENGTH=590	IPR001357 (BRCT domain), IPR010613 (Pescadillo)	GO:0005730 (nucleolus), GO:0042254 (ribosome biogenesis)
Niben101Scf03670g02007.1	1	323	0.01	2	1	0.0353584	3.5	5' GAGGAACCAACTGCGGTTCCA 3'	|||o| | ||||||oo|||||	3' AGAACTCTTGGCTTGACGTTAAGGTAAAGGAA 5'		Unknown protein
Niben101Scf03913g01021.1	1	221	0.01	2	1	0.0353584	3	5' GCCGCCTTCTTTTTTCTTTTC 3'	| | |||||||o||o||||||	3' AAGTCAG-GGAAGAAGAAGGAAAAGAAGAGAG 5'	AT4G38410.1	Dehydrin family protein LENGTH=163	IPR000167 (Dehydrin)	GO:0006950 (response to stress), GO:0009415 (response to water)
Niben101Scf05044g03011.1	1	168	0	2	1	0.0353584	3.5	5' CGAGAAC-CGCTTTTTCTCTAT 3'	|||o||| |||||||| ||| |	3' TTAGCTTTTGAGCGAAAAACAGAAAAGACTAG 5'	ref|XP_002516081.1|	conserved hypothetical protein [Ricinus communis] gb|EEF46501.1| conserved hypothetical protein [Ricinus communis]
Niben101Scf05391g01001.1	1	108	0.01	8	4	0.141434	3.5	5' TCAGTTGTTTCCACCGGGTAA 3'	| |||||| ||||||||o ||	3' ACCCA-TCAACACAGGTGGCCTTTTAGGCGGC 5'	emb|CDX94630.1|	BnaC07g10280D [Brassica napus]
Niben101Scf06829g03013.1	1	554	0	6	6	0.212151	3.5	5' AAGGGGGCGAGGGGTGGTCCT 3'	||| ||||||||o|||| ||	3' ACCGTTCACCCGCTCCTCACCTTGACTAGCTA 5'	sp|Q2KJ44|PTPA_BOVIN	Serine/threonine-protein phosphatase 2A activator	IPR004327 (Phosphotyrosyl phosphatase activator, PTPA)	GO:0019211 (phosphatase activator activity)
Niben101Scf08293g01009.1	1	211	0.01	2	1	0.0353584	3.5	5' AGGAAGGAAACCCGAAGAAAG 3'	| ||||||||| | ||o||||	3' CGAATACTTCCTTTGTGGTTTTTTCCGTCGGT 5'	sp|Q9SV13|SUT31_ARATH	Sulfate transporter 3.1	IPR001902 (Sulphate anion transporter)	GO:0008271 (secondary active sulfate transmembrane transporter activity), GO:0008272 (sulfate transport), GO:0015116 (sulfate transmembrane transporter activity), GO:0016020 (membrane), GO:0016021 (integral component of membrane), GO:0055085 (transmembrane transport), GO:1902358 (sulfate transmembrane transport)
Niben101Scf11444g00003.1	1	116	0	2	1	0.0353584	2.5	5' TTCCTTTCTTCGGGTTTCCTT 3'	|||||||||||o| || ||||	3' GAAGAAGGAAAGAAGTCGAA-GGAAGTAAAAG 5'	sp|P72689|IF2_SYNY3	Translation initiation factor IF-2	IPR000795 (Elongation factor, GTP-binding domain), IPR004161 (Translation elongation factor EFTu/EF1A, domain 2), IPR005225 (Small GTP-binding protein domain), IPR027417 (P-loop containing nucleoside triphosphate hydrolase)	GO:0003924 (GTPase activity), GO:0005525 (GTP binding)
Niben101Scf15317g00002.1	1	169	0.02	11	5.5	0.194471	4	5' TTTTTTGCCAGTTCGCTCCAG 3'	|o|||| | |||o|||| |||	3' AGGAAGAAAAAGTTCAGGCGAAGTCGGAACGC 5'		Unknown protein
Niben101Scf01414g02022.1	1	2816	0.01	4	4	0.141434	3	5' GACCTCCTGACTAGAAAAGAA 3'	| ||| |||||| ||||||||	3' GAACCGGGA-GACTGACCTTTTCTTAACCCGC 5'	sp|Q9BWF3|RBM4_HUMAN	RNA-binding protein 4	IPR007201 (RNA recognition motif 2), IPR012677 (Nucleotide-binding alpha-beta plait domain)	GO:0000166 (nucleotide binding), GO:0003676 (nucleic acid binding)
Niben101Scf15953g00008.1	1	891	0	11	11	0.388943	2	5' TCACACCTGACCTCCTGACTA 3'	||||| || ||||||||||||	3' ACGTAGTGTTGAATGGAGGACTGATTTACCAA 5'	sp|Q0IIM8|TBC8B_HUMAN	TBC1 domain family member 8B	IPR000195 (Rab-GTPase-TBC domain)	GO:0005097 (Rab GTPase activator activity), GO:0032313 (regulation of Rab GTPase activity)
Niben101Scf11694g00001.1	1	834	0	19	9.5	0.335905	3	5' TCTTCGGGTTTCCTTCCTCGC 3'	| ||| ||||||||||||||	3' CACCA-AAGGCCAAAGGAAGGAGCAGTTCACC 5'	sp|Q3AZK4|CH10_SYNS9	10 kDa chaperonin	IPR020818 (Chaperonin Cpn10)	GO:0005524 (ATP binding), GO:0005737 (cytoplasm), GO:0006457 (protein folding)
Niben101Scf00647g01015.1	1	145	0	2	1	0.0353584	3	5' ACCGGGTAATA-GCCGAAGCGA 3'	||||||||||| ||| |||||	3' AGTCTGGCCCATTATACGGGCTCGCTTGGCCC 5'		Unknown protein
Niben101Scf00327g01035.1	2	1000	0.01	2	0.666667	0.0235723	2.5	5' ACTCGTGGTTCCTGTGG-TTCA 3'	||o|o||||||||||o| ||||	3' ATATTGGGTACCAAGGACATCGAAGTCAGTAC 5'	sp|Q9FN94|RLK7_ARATH	Receptor-like protein kinase	IPR011009 (Protein kinase-like domain), IPR013320 (Concanavalin A-like lectin/glucanase domain)	GO:0004672 (protein kinase activity), GO:0004674 (protein serine/threonine kinase activity), GO:0005524 (ATP binding), GO:0006468 (protein phosphorylation), GO:0016772 (transferase activity, transferring phosphorus-containing groups)
Niben101Scf00414g04001.1	2	192	0.03	2	2	0.0707169	3	5' CGAAGCGACAGCGCAAAGGGG 3'	||||o|| ||| |||||o|||	3' TTCTGCTTTGCCGTC-CGTTTTCCCTCTTTCT 5'	sp|B3GS44|LRE_ARATH	GPI-anchored protein LORELEI
Niben101Scf00600g01014.1	2	543	0.05	4	2	0.0707169	3	5' TTGGAACCGCAGTTGGTTCCT 3'	||||| | |||o|||o|||||	3' CCTAAACCTCGACGTTAACTAAGGAGTAGCCC 5'	sp|B4TMG8|AES_SALSV	Acetyl esterase	IPR029058 (Alpha/Beta hydrolase fold)	GO:0008152 (metabolic process), GO:0016787 (hydrolase activity)
Niben101Scf00821g04002.1	2	1172	0.01	2	1	0.0353584	2.5	5' CAGGTTTCCCCGGGGATCCCT 3'	|||o|||| |||||||||| |	3' CGCAGTCTAAAGTGGCCCCTAGGTAGTTGTAC 5'	sp|Q8RQD1|GLND_AZOBR	Bifunctional uridylyltransferase/uridylyl-removing enzyme	IPR002912 (ACT domain)	GO:0008152 (metabolic process), GO:0016597 (amino acid binding)
Niben101Scf01474g01010.1	2	217	0.05	2	1	0.0353584	2.5	5' CGGGAGCTTCAGTTGTTTCCA 3'	|||| ||o|||o|||o|||||	3' AACCGCCC-CGGAGTTAACGAAGGTTTCGAAA 5'	AT3G45050.2	unknown protein; FUNCTIONS IN: molecular_function unknown; INVOLVED IN: biological_process unknown; LOCATED IN: chloroplast; EXPRESSED IN: 22 plant structures; EXPRESSED DURING: 13 growth stages; Has 28 Blast hits to 28 proteins in 12 species: Archae - 0; Bacteria - 2; Metazoa - 0; Fungi - 0; Plants - 26; Viruses - 0; Other Eukaryotes - 0 (source: NCBI BLink). LENGTH=158
Niben101Scf01506g04006.1	2	410	0.02	2	2	0.0707169	2.5	5' CAGGTGTGAACCACAGGAACC 3'	| ||o||||||||||||| ||	3' GAACGACCGCACTTGGTGTCCTAGGCATAGTT 5'	sp|Q27965|HS71B_BOVIN	Heat shock 70 kDa protein 1B	IPR013126 (Heat shock protein 70 family), IPR029047 (Heat shock protein 70kD, peptide-binding domain)
Niben101Scf01911g07001.1	2	837	0.01	4	4	0.141434	3	5' TATCTTACTAGCTCCGGGGCG 3'	||||||||o|||o || ||||	3' AACTATAGAATGGTCGGTGCGCCGCGTACAGA 5'	sp|Q9FN94|RLK7_ARATH	Receptor-like protein kinase	IPR011009 (Protein kinase-like domain)	GO:0004672 (protein kinase activity), GO:0005524 (ATP binding), GO:0006468 (protein phosphorylation), GO:0016772 (transferase activity, transferring phosphorus-containing groups)
Niben101Scf02639g04016.1	2	658	0	3	3	0.106075	1.5	5' TTTTCACCCTTCCTTTCTTCG 3'	||||| ||||||||||||||o	3' ATAGAAAAG-GGGAAGGAAAGAAGTAGTTAAA 5'	sp|Q922U1|PRPF3_MOUSE	U4/U6 small nuclear ribonucleoprotein Prp3	IPR010541 (Domain of unknown function DUF1115), IPR013881 (Pre-mRNA-splicing factor 3), IPR027104 (U4/U6 small nuclear ribonucleoprotein Prp3)	GO:0000398 (mRNA splicing, via spliceosome), GO:0046540 (U4/U6 x U5 tri-snRNP complex)
Niben101Scf02798g06011.1	2	886	0.05	5	5	0.176792	2.5	5' TTCTTTTCTAGTCAGGAGGTC 3'	||||||||o|| ||||||| |	3' AATAAAGAAAAGGTCCGTCCTCC-GTATAAAA 5'	ref|NP_001046594.1|	product [Oryza sativa Japonica Group]
Niben101Scf04473g05004.1	2	175	0.01	2	1	0.0353584	2.5	5' TCTATCTT-ACTAGCTCCGGGG 3'	||| |||| |||||||||o|||	3' TAAAGAAAGAAGTGATCGAGGTCCCATTCGAC 5'	AT5G26860.1	lon protease 1 LENGTH=940	IPR027065 (Lon protease), IPR027417 (P-loop containing nucleoside triphosphate hydrolase)	GO:0004176 (ATP-dependent peptidase activity), GO:0004252 (serine-type endopeptidase activity), GO:0005524 (ATP binding), GO:0006508 (proteolysis), GO:0030163 (protein catabolic process)
Niben101Scf05009g02009.1	2	690	0	3	3	0.106075	2	5' TCACACCTGACCTCCTGACTA 3'	||||| || ||||||||||||	3' ACATAGTGTTGAATGGAGGACTGATTCACCAA 5'	sp|Q9Z1A9|TBCD8_MOUSE	TBC1 domain family member 8	IPR000195 (Rab-GTPase-TBC domain)	GO:0005097 (Rab GTPase activator activity), GO:0032313 (regulation of Rab GTPase activity)
Niben101Scf07025g00014.1	2	995	0.02	2	2	0.0707169	2.5	5' CCAACTGCGGTTCCAAGGGCT 3'	|||| ||||||||||||| |o	3' GAGAGGTTCACGCCAAGGTTCCGGGGTGTTTT 5'	sp|Q91ZQ0|VMP1_RAT	Vacuole membrane protein 1
Niben101Scf09355g00012.1	2	895	0.01	2	1	0.0353584	2.5	5' TCTATCTT-ACTAGCTCCGGGG 3'	||| |||| |||||||||o|||	3' TAAAGAAAGAAGTGATCGAGGTCCCATTCAAC 5'	AT5G26860.1	lon protease 1 LENGTH=940	IPR015947 (PUA-like domain), IPR027065 (Lon protease), IPR027417 (P-loop containing nucleoside triphosphate hydrolase)	GO:0004176 (ATP-dependent peptidase activity), GO:0004252 (serine-type endopeptidase activity), GO:0005524 (ATP binding), GO:0006508 (proteolysis), GO:0006515 (misfolded or incompletely synthesized protein catabolic process), GO:0030163 (protein catabolic process)
Niben101Scf14009g02003.1	2	7827	0.01	46	23	0.813244	2	5' CGGGAGCTTCAGTTGTTTCCA 3'	|||||||||||||oo|||||	3' AAATACCCTCGAAGTCAATGAAGGTACGAAAC 5'	ref|XP_002521463.1|	Microtubule-associated protein futsch, putative [Ricinus communis] gb|EEF40953.1| Microtubule-associated protein futsch, putative [Ricinus communis]
Niben101Scf17612g01009.1	2	790	0.01	2	2	0.0707169	2.5	5' CCCCCTTTGCGCTGTCGCTTC 3'	||||||||o||||| | ||||	3' ACTCGGGGGAAATGCGACCG-GAAGATTCAAA 5'	sp|Q54S04|RPB4_DICDI	DNA-directed RNA polymerase II subunit rpb4	IPR005574 (RNA polymerase II, Rpb4)	GO:0000166 (nucleotide binding), GO:0003824 (catalytic activity), GO:0003899 (DNA-directed RNA polymerase activity), GO:0006351 (transcription, DNA-templated), GO:0044237 (cellular metabolic process)
Niben101Scf20316g01001.1	2	955	0	2	1	0.0353584	2.5	5' CAGGTTTCCCCGGGGATCCCT 3'	|||o|||| |||||||||| |	3' CGCAGTCTAAAGTGGCCCCTAGGTAGATGTAC 5'	sp|Q5FPT6|GLND_GLUOX	Bifunctional uridylyltransferase/uridylyl-removing enzyme	IPR002912 (ACT domain)	GO:0008152 (metabolic process), GO:0016597 (amino acid binding)
Niben101Scf00144g02016.1	2	2653	0.03	16	8	0.282868	3	5' TTCCGAGGAACCAACTGCGGT 3'	||| |||||||||| |||| |	3' AAAGAAGACTCCTTGGTTAACGC-ATGAAAGT 5'	AT3G11560.2	LETM1-like protein LENGTH=872	IPR011685 (LETM1-like)
Niben101Scf06996g02042.1	2	311	0.05	2	2	0.0707169	2.5	5' CGGGAGCTTCAGTTGTTTCCA 3'	||o|||||||||||| ||||	3' CACATCCTTCGAAGTCAACATAGGTTTATTAA 5'	AT4G25800.1	Calmodulin-binding protein LENGTH=601	IPR012416 (Calmodulin binding protein-like)
Niben101Scf08940g01001.1	2	875	0.04	2	2	0.0707169	3	5' ACCCGAAGAAAGGAAGGGTGA 3'	|||o|||||||| |o|||||	3' TCCGGGGGTTTCTTTCCCTTCCACTAAGGTTG 5'	sp|Q9FKS8|LHT1_ARATH	Lysine histidine transporter 1	IPR013057 (Amino acid transporter, transmembrane)
Niben101Scf09172g00010.1	2	1097	0.03	2	1	0.0353584	3	5' CACCTGACCTCCTGACTAGAA 3'	|||| || |||||||| ||||	3' CGACGTGGCCTCGAGGACTG-TCTTTACGTGG 5'	sp|Q9JZ47|PLSC_NEIMB	1-acyl-sn-glycerol-3-phosphate acyltransferase	IPR002123 (Phospholipid/glycerol acyltransferase)	GO:0008152 (metabolic process), GO:0016746 (transferase activity, transferring acyl groups)
Niben101Scf00063g13014.1	2	182	0.01	6	6	0.212151	3	5' CCCGCAGGACCACCCCTCGCC 3'	|| ||||||||||| |o|o||	3' CGGTGGTCGTCCTGGTGGCGGGTGGTGGCGCT 5'	sp|Q55087|CHLP_SYNY3	Geranylgeranyl diphosphate reductase	IPR003042 (Aromatic-ring hydroxylase-like), IPR011777 (Geranylgeranyl reductase family), IPR016040 (NAD(P)-binding domain), IPR023753 (Pyridine nucleotide-disulphide oxidoreductase, FAD/NAD(P)-binding domain)	GO:0008152 (metabolic process), GO:0015979 (photosynthesis), GO:0015995 (chlorophyll biosynthetic process), GO:0016491 (oxidoreductase activity), GO:0016628 (oxidoreductase activity, acting on the CH-CH group of donors, NAD or NADP as acceptor), GO:0045550 (geranylgeranyl reductase activity), GO:0051188 (cofactor biosynthetic process), GO:0055114 (oxidation-reduction process)
Niben101Scf00457g03011.1	2	297	0.01	14	14	0.495018	2.5	5' TGGTCCTGCGGGCGCGAGGAA 3'	||||||| |||| o|||||||	3' TATAACCAGGA-GCCCTTGCTCCTTAAGCACT 5'	sp|P08451|FER2_SYNP6	Ferredoxin-2	IPR012675 (Beta-grasp domain)	GO:0009055 (electron carrier activity), GO:0051536 (iron-sulfur cluster binding)
Niben101Scf01182g01002.1	2	199	0.04	5	2.5	0.0883961	2	5' GCCGCCTTCTTTTTTCTTTTC 3'	|||||||||||o||||o|oo|	3' TAGGCGGCGGAAGAAGAAAGGAGGGAAGAAAG 5'	sp|Q9XEG7|RS3A_TORRU	40S ribosomal protein S3a	IPR001593 (Ribosomal protein S3Ae)
Niben101Scf01495g01013.1	2	529	0.04	4	2	0.0707169	3	5' AACTGCGGTTCCAAGGGCTAA 3'	|||||| |||||| ||| |||	3' TTTGTTGACG-CAAGGTACCCCATTGAGGACA 5'	AT1G73190.1	Aquaporin-like superfamily protein LENGTH=268	IPR000425 (Major intrinsic protein), IPR023271 (Aquaporin-like)	GO:0005215 (transporter activity), GO:0006810 (transport), GO:0016020 (membrane)
Niben101Scf02752g12002.1	2	755	0.04	3	1.5	0.0530377	3	5' GTTCACACCTGACCTCCTGAC 3'	o|||| ||||||||||||o|	3' TGGTTAAGT-TGGACTGGAGGATTCGAGAACT 5'	sp|Q4R0H9|PILR1_LINUS	Bifunctional pinoresinol-lariciresinol reductase 1	IPR016040 (NAD(P)-binding domain)
Niben101Scf03326g01021.1	2	264	0	3	3	0.106075	2.5	5' TTCAGTTGTTTCCACCGGGTA 3'	|||||||| |||| |||o|||	3' GAAGAAGTCAAC-AAGGAGGCTCATGCCTGTA 5'	AT3G03000.1	EF hand calcium-binding protein family LENGTH=165	IPR011992 (EF-hand domain pair)	GO:0005509 (calcium ion binding)
Niben101Scf04674g01003.1	2	578	0.02	4	4	0.141434	3	5' TGAAGCGCTCCTCCGAGCCGC 3'	||| ||||||||| ||||||	3' AGTACCTTAGCGAGGAGG-TCGGCGATGTTAG 5'	sp|Q9ZNV9|AHP1_ARATH	Histidine-containing phosphotransfer protein 1	IPR008207 (Signal transduction histidine kinase, phosphotransfer (Hpt) domain)	GO:0000160 (phosphorelay signal transduction system), GO:0004871 (signal transducer activity)
Niben101Scf05071g00012.1	2	377	0.03	15	7.5	0.265188	1.5	5' GCCTTCTTTTTTC-TTTTCTAG 3'	||||||||||||| |||||o||	3' AACTCGGAAGAAAAAAGGAAAAGGTCAGAACC 5'	sp|Q3SZF8|SMD2_BOVIN	Small nuclear ribonucleoprotein Sm D2	IPR010920 (Like-Sm (LSM) domain), IPR027248 (Small nuclear ribonucleoprotein Sm D2)	GO:0008380 (RNA splicing), GO:0030532 (small nuclear ribonucleoprotein complex)
Niben101Scf05298g06005.1	2	542	0.02	8	8	0.282868	3	5' GGAGGAGCGCTTCAGGGATCC 3'	||||||| ||||| ||| |||	3' TCCTCCTCCTCCCGAAGACCC-AGGTTAGGGT 5'	AT1G56220.3	Dormancy/auxin associated family protein LENGTH=140	IPR008406 (Dormancyauxin associated)
Niben101Scf06180g00015.1	2	581	0.04	5	2.5	0.0883961	2.5	5' GAGCTTCAGTTGTTTCCACCG 3'	|||||o||||||o| |||||o	3' AGTACTCGAGGTCAACGA-GGTGGTGAGTATT 5'	sp|Q9T065|1A18_ARATH	1-aminocyclopropane-1-carboxylate synthase 8	IPR015424 (Pyridoxal phosphate-dependent transferase)	GO:0003824 (catalytic activity), GO:0009058 (biosynthetic process), GO:0030170 (pyridoxal phosphate binding)
Niben101Scf09403g00005.1	2	441	0.02	15	7.5	0.265188	1.5	5' GCCTTCTTTTTTC-TTTTCTAG 3'	||||||||||||| |||||o||	3' AACTCGGAAGAAAAAAGGAAAAGGTCAGAACC 5'	sp|Q3SZF8|SMD2_BOVIN	Small nuclear ribonucleoprotein Sm D2	IPR010920 (Like-Sm (LSM) domain), IPR027248 (Small nuclear ribonucleoprotein Sm D2)	GO:0008380 (RNA splicing), GO:0030532 (small nuclear ribonucleoprotein complex)
Niben101Scf15689g00030.1	2	1729	0.01	4	4	0.141434	2.5	5' TCAGGA-GGTCAGGTGTGAACC 3'	||||o| |||||||| ||||||	3' CGTAGTCTTACCAGTCCAAACTTGGTTTGCCA 5'	sp|P92949|FRO2_ARATH	Ferric reduction oxidase 2	IPR013121 (Ferric reductase, NAD binding), IPR013130 (Ferric reductase transmembrane component-like domain), IPR017938 (Riboflavin synthase-like beta-barrel)	GO:0016491 (oxidoreductase activity), GO:0055114 (oxidation-reduction process)
Niben101Scf39545g00005.1	2	227	0	4	4	0.141434	2.5	5' CAGGAGTAATTCCCGCCGAAA 3'	|||||o| ||||||o||o|||	3' TACCGTCCTTAGTAAGGGTGGTTTTATTTCAT 5'	sp|O80443|GDL46_ARATH	GDSL esterase/lipase	IPR013830 (SGNH hydrolase-type esterase domain)	GO:0006629 (lipid metabolic process), GO:0016788 (hydrolase activity, acting on ester bonds)
Niben101Scf00584g00003.1	2	1053	0.04	7	7	0.247509	3.5	5' TCGCGCCCGCAGGACCACCCC 3'	|| |o||||||||||||| |	3' AACCAG-GTGGGCGTCCTGGTGAAGGTATTGG 5'		Unknown protein
Niben101Scf02868g02003.1	2	1209	0.04	24	24	0.848603	3	5' CCTTTGCGCTGTCGCTTCGGC 3'	|| ||||o|||| |||o||||	3' AGGCGGCAACGTGACA-CGAGGCCGTGTTGAG 5'	sp|Q940T9|COL4_ARATH	Zinc finger protein CONSTANS-LIKE 4	IPR000315 (Zinc finger, B-box), IPR010402 (CCT domain)	GO:0005515 (protein binding), GO:0005622 (intracellular), GO:0008270 (zinc ion binding)
Niben101Scf11790g01008.1	2	494	0.04	3	1.5	0.0530377	3	5' AACCAACTGCGGTTCCAAGGG 3'	|| |||||||| ||||| |||	3' AGTTTTTGTTGACGC-AAGGTACCCCATTGAG 5'	AT1G73190.1	Aquaporin-like superfamily protein LENGTH=268	IPR000425 (Major intrinsic protein), IPR023271 (Aquaporin-like)	GO:0005215 (transporter activity), GO:0006810 (transport), GO:0016020 (membrane)
Niben101Scf01922g10020.1	2	1421	0.04	6	1	0.0353584	2.5	5' GAAAAGAAAAAAGAAGGCGGC 3'	||||||||||||||| | |o|	3' TTTTCTTTTCTTTTTTCTTAC-CTGGATTATT 5'	AT3G47520.1	malate dehydrogenase LENGTH=403	IPR001557 (L-lactate/malate dehydrogenase)	GO:0003824 (catalytic activity), GO:0005975 (carbohydrate metabolic process), GO:0006108 (malate metabolic process), GO:0016491 (oxidoreductase activity), GO:0016615 (malate dehydrogenase activity), GO:0016616 (oxidoreductase activity, acting on the CH-OH group of donors, NAD or NADP as acceptor), GO:0030060 (L-malate dehydrogenase activity), GO:0044262 (cellular carbohydrate metabolic process), …
Niben101Scf02937g04001.1	2	724	0.05	82	41	1.4497	3	5' TGTTTAGCCCTTGGAACCGCA 3'	||||||||||||| || |||	3' TATTACAAATCGGGAACGTTAACGTAGCCGTC 5'	AT1G72330.3	alanine aminotransferase 2 LENGTH=553	IPR015424 (Pyridoxal phosphate-dependent transferase)	GO:0003824 (catalytic activity), GO:0009058 (biosynthetic process), GO:0030170 (pyridoxal phosphate binding)
Niben101Ctg10403g00003.1	2	279	0	2	0.666667	0.0235723	2.5	5' GCGGGAATTACTCCTGTCGGC 3'	| |||||||||||||o||||	3' ACGAC-CCCTTAATGAGGATAGCCTACGCCAT 5'	ref|XP_007037137.1|	Ankyrin repeat domain-containing protein 50 isoform 2 [Theobroma cacao] gb|EOY21638.1| Ankyrin repeat domain-containing protein 50 isoform 2 [Theobroma cacao]
Niben101Scf00862g00016.1	2	2632	0	8	8	0.282868	2.5	5' GCAGTTGGTTCCTCGGAACTA 3'	||||||||||||||o ||||	3' GCTACGTCAACCAAGGAGTATTGAAGTTCTGC 5'	sp|Q9ZVD0|SRRT_ARATH	Serrate RNA effector molecule	IPR007042 (Arsenite-resistance protein 2), IPR021933 (Protein of unknown function DUF3546)	GO:0046872 (metal ion binding)
Niben101Scf02353g04005.1	2	663	0	2	0.666667	0.0235723	2.5	5' GCGGGAATTACTCCTGTCGGC 3'	| |||||||||||||o||||	3' ACGAC-CCCTTAATGAGGATAGCCTACGCCAT 5'	ref|XP_007037138.1|	Ankyrin repeat domain-containing protein 50 isoform 3 [Theobroma cacao] gb|EOY21639.1| Ankyrin repeat domain-containing protein 50 isoform 3 [Theobroma cacao]
Niben101Scf02724g00020.1	2	249	0.03	2	1	0.0353584	3	5' ACCGGGTAATA-GCCGAAGCGA 3'	||||||||||| ||| |||||	3' AGTCTGGCCCATTATACGGGCTCGCTTGGCCC 5'	sp|A8GDU4|SUFS_SERP5	Cysteine desulfurase	IPR015424 (Pyridoxal phosphate-dependent transferase)	GO:0003824 (catalytic activity), GO:0008152 (metabolic process), GO:0030170 (pyridoxal phosphate binding)
Niben101Scf04096g06005.1	2	1498	0.04	4	2	0.0707169	3	5' GCGGCCGACAGGAGTAATTCC 3'	|| |||| |||| ||||||||	3' GGTCCGACGGC-GTCCGCATTAAGGACCGGTA 5'	AT1G46264.1	heat shock transcription factor B4 LENGTH=348	IPR011991 (Winged helix-turn-helix DNA-binding domain), IPR027725 (Heat shock transcription factor family)	GO:0003700 (sequence-specific DNA binding transcription factor activity), GO:0005634 (nucleus), GO:0006355 (regulation of transcription, DNA-templated), GO:0009408 (response to heat), GO:0043565 (sequence-specific DNA binding)
Niben101Scf07663g01004.1	2	1222	0.03	4	2	0.0707169	3	5' GCGGCCGACAGGAGTAATTCC 3'	|| |||| |||| ||||||||	3' GGTCCGACGGC-GTCCGCATTAAGGACTAGTA 5'	AT1G46264.1	heat shock transcription factor B4 LENGTH=348	IPR011991 (Winged helix-turn-helix DNA-binding domain), IPR027725 (Heat shock transcription factor family)	GO:0003700 (sequence-specific DNA binding transcription factor activity), GO:0005634 (nucleus), GO:0006355 (regulation of transcription, DNA-templated), GO:0009408 (response to heat), GO:0043565 (sequence-specific DNA binding)
Niben101Scf13821g00014.1	2	1291	0.03	3	1.5	0.0530377	2.5	5' ACTGGCAAAAAAGGACGGTGG 3'	||||| |||||||o| |||||	3' GTGCTGACC-TTTTTTCTTTCCACCACCACCA 5'	gb|AES59797.2|	LA-related protein 6 LA RNA-binding domain protein [Medicago truncatula]	IPR011991 (Winged helix-turn-helix DNA-binding domain)
Niben101Scf00024g04005.1	3	1196	0	2	0.5	0.0176792	3.5	5' CCGGTGGAAACAACTGAAGCT 3'	||o|||| |||| |||||||	3' AGAGGGTCACC-TTGTAAACTTCGAAAAAAAC 5'	AT1G74740.1	calcium-dependent protein kinase 30 LENGTH=541	IPR011009 (Protein kinase-like domain), IPR011992 (EF-hand domain pair)	GO:0004672 (protein kinase activity), GO:0004674 (protein serine/threonine kinase activity), GO:0005509 (calcium ion binding), GO:0005524 (ATP binding), GO:0006468 (protein phosphorylation), GO:0016772 (transferase activity, transferring phosphorus-containing groups)
Niben101Scf00132g02004.1	3	449	0.05	3	1.5	0.0530377	2.5	5' CTTCCTTTCTTCGGGTTTCCT 3'	||| ||||||||o||||| ||	3' TAAAGAA-GAAAGAAGTCCAAAAGAACTTTGT 5'	AT5G42050.1	DCD (Development and Cell Death) domain protein LENGTH=349	IPR013989 (Development/cell death domain)
Niben101Scf00497g07006.1	3	961	0.04	3	0.75	0.0265188	4	5' ACACCTGACCTCCTGACTAGA 3'	| ||||| ||||||| | |||	3' TCTGTTTGGAC-GGAGGACAGTTCTGTTTCAT 5'	sp|Q3AWL7|UCRI_SYNS9	Cytochrome b6-f complex iron-sulfur subunit	IPR014349 (Rieske iron-sulphur protein)	GO:0008121 (ubiquinol-cytochrome-c reductase activity), GO:0016020 (membrane), GO:0016491 (oxidoreductase activity), GO:0016679 (oxidoreductase activity, acting on diphenols and related substances as donors), GO:0051537 (2 iron, 2 sulfur cluster binding), GO:0055114 (oxidation-reduction process)
Niben101Scf00986g02007.1	3	271	0.05	3	0.75	0.0265188	4	5' ACACCTGACCTCCTGACTAGA 3'	| ||||| ||||||| | |||	3' TCTGTTTGGAC-GGAGGACAGTTCTGTTTCAT 5'	sp|P0C8N7|UCRI_SYNEL	Cytochrome b6-f complex iron-sulfur subunit	IPR014349 (Rieske iron-sulphur protein)	GO:0008121 (ubiquinol-cytochrome-c reductase activity), GO:0016020 (membrane), GO:0016491 (oxidoreductase activity), GO:0016679 (oxidoreductase activity, acting on diphenols and related substances as donors), GO:0051537 (2 iron, 2 sulfur cluster binding), GO:0055114 (oxidation-reduction process)
Niben101Scf01465g00003.1	3	143	0.05	3	0.75	0.0265188	4	5' GGATCC-CTGAAGCGCTCCTCC 3'	o||||| |||||o|||| |||	3' GTGTCTAGGTGACTTTGCGAACAGGAAAACCC 5'	sp|Q18G90|RL1_HALWD	50S ribosomal protein L1	IPR023673 (Ribosomal protein L1, conserved site), IPR023674 (Ribosomal protein L1-like), IPR028364 (Ribosomal protein L1/ribosomal biogenesis protein)	GO:0003723 (RNA binding), GO:0003735 (structural constituent of ribosome), GO:0006412 (translation), GO:0015934 (large ribosomal subunit)
Niben101Scf01718g05001.1	3	296	0.03	2	1	0.0353584	3	5' TCTTCGGGTTTCCTTCCTCGC 3'	o||o|o|||||||o||||| |	3' GGTTGGAGGTCCAAAGGGAGGAG-GTAGAGTT 5'	sp|Q48VL2|VATB_STRPM	V-type ATP synthase beta chain	IPR000793 (ATPase, F1/V1/A1 complex, alpha/beta subunit, C-terminal), IPR022879 (V-type ATP synthase regulatory subunit B/beta), IPR027417 (P-loop containing nucleoside triphosphate hydrolase)	GO:0005524 (ATP binding), GO:0015991 (ATP hydrolysis coupled proton transport), GO:0015992 (proton transport), GO:0016820 (hydrolase activity, acting on acid anhydrides, catalyzing transmembrane movement of substances), GO:0033178 (proton-transporting two-sector ATPase complex, catalytic domain), GO:0033180 (proton-transporting V-type ATPase, V1 domain), GO:0046034 (ATP metabolic process)
Niben101Scf02003g02007.1	3	947	0.03	2	0.666667	0.0235723	3.5	5' GCGGGAATTACTCCTGTCGGC 3'	| ||||||||||||oo||o|	3' ACGAC-CCCTTAATGAGGGTAGTCTACGCCAT 5'	ref|XP_007037136.1|	Ankyrin repeat domain-containing protein 50 isoform 1 [Theobroma cacao] gb|EOY21637.1| Ankyrin repeat domain-containing protein 50 isoform 1 [Theobroma cacao]
Niben101Scf02827g08003.1	3	434	0.02	2	1	0.0353584	3.5	5' CGCTGTCGCTTCGGCTATTAC 3'	| ||o||o||||||| |o|||	3' GCTTGAGATAGTGAAGCCG-TGATGAACATCC 5'	sp|Q940P5|TET19_ARATH	Tetraspanin-19	IPR018499 (Tetraspanin/Peripherin)	GO:0016021 (integral component of membrane)
Niben101Scf03138g01010.1	3	985	0.05	3	3	0.106075	4	5' CACCCTCGCCCCGGAGC-TAGT 3'	|| |||||||| |||o| ||o|	3' AGTAGTCGGAGCGGGCCCTTGCATTAGAAGAC 5'	sp|Q14GX0|DNAJ_FRAT1	Chaperone protein DnaJ	IPR012724 (Chaperone DnaJ)	GO:0005524 (ATP binding), GO:0006457 (protein folding), GO:0009408 (response to heat), GO:0031072 (heat shock protein binding), GO:0051082 (unfolded protein binding)
Niben101Scf03400g02004.1	3	342	0.05	18	1.8	0.0636452	4	5' CTGAAGCTCCCGAGAACCGCT 3'	||||| |||||||||| | |	3' GTCAGACTTAGAGGGCTCTTCACTATCAACCG 5'	sp|Q9LQQ4|H2B1_ARATH	Histone H2B.1	IPR000558 (Histone H2B), IPR009072 (Histone-fold)	GO:0000786 (nucleosome), GO:0003677 (DNA binding), GO:0005634 (nucleus), GO:0046982 (protein heterodimerization activity)
Niben101Scf04028g03020.1	3	419	0.03	2	1	0.0353584	4	5' CGCTGTCGCTTCGGCTATTAC 3'	| ||o||o||||o|| |o|||	3' GCTTGAGATAGTGAAGTCG-TGATGAACATCC 5'	sp|Q9SVU4|TET20_ARATH	Tetraspanin-20	IPR018499 (Tetraspanin/Peripherin)	GO:0016021 (integral component of membrane)
Niben101Scf04899g05008.1	3	229	0.02	2	0.666667	0.0235723	3.5	5' CCAAGGGCTAAACACCCTCGC 3'	||||o| | ||||||||o|o|	3' TCGAGGTTTCAG-TTTGTGGGGGTGGTCGAAG 5'	AT5G58950.1	Protein kinase superfamily protein LENGTH=525	IPR011009 (Protein kinase-like domain), IPR015783 (Serine/threonine-protein kinase HT1, plant)	GO:0004672 (protein kinase activity), GO:0004674 (protein serine/threonine kinase activity), GO:0005524 (ATP binding), GO:0006468 (protein phosphorylation), GO:0016772 (transferase activity, transferring phosphorus-containing groups)
Niben101Scf06504g01012.1	3	439	0.03	3	1.5	0.0530377	2.5	5' CTTCCTTTCTTCGGGTTTCCT 3'	||| ||||||||o||||| ||	3' TAAAGAA-GAAAGAAGTCCAAAAGAACTTTGT 5'	AT5G42050.1	DCD (Development and Cell Death) domain protein LENGTH=349	IPR013989 (Development/cell death domain)
Niben101Scf07245g00001.1	3	169	0.05	2	1	0.0353584	4	5' GAAAAAAGAAGGCGGCTCGGA 3'	|||||||| ||||o| ||o |	3' CGTCCTTTTTTCGTCCGTC-AGTATGACTATA 5'	ref|XP_002520880.1|	conserved hypothetical protein [Ricinus communis] gb|EEF41589.1| conserved hypothetical protein [Ricinus communis]
Niben101Scf07365g00006.1	3	396	0.03	2	0.666667	0.0235723	4	5' GCCGAAG-CGACAGCGCAAAGG 3'	||||||| |||| | || ||||	3' TCGCGGCTTCGGCTGCCTCGATTCCAACTCCG 5'	ref|WP_026326981.1|	aldo/keto reductase [Proteiniphilum acetatigenes]	IPR001395 (Aldo/keto reductase), IPR023210 (NADP-dependent oxidoreductase domain)
Niben101Scf07391g04030.1	3	228	0.05	2	1	0.0353584	3.5	5' ATAGAGAAAAAGCGGTTCTCG 3'	|| ||||||||| |||| ||o	3' ATCTTA-CTCTTTTTCCCCAACAGTGATCACT 5'	sp|Q9KDV3|GALE_BACHD	UDP-glucose 4-epimerase	IPR001509 (NAD-dependent epimerase/dehydratase, N-terminal domain), IPR005886 (UDP-glucose 4-epimerase GalE), IPR025308 (UDP-glucose 4-epimerase C-terminal domain)	GO:0003824 (catalytic activity), GO:0003978 (UDP-glucose 4-epimerase activity), GO:0006012 (galactose metabolic process), GO:0050662 (coenzyme binding)
Niben101Scf09741g00010.1	3	200	0.02	5	2.5	0.0883961	3.5	5' TCAGTTGTTTCCACCGGGTAA 3'	||| ||| |||||||||o||	3' TTTGAGT-AACTAAGGTGGCCTATAAATATCA 5'	sp|P82381|ICI_LINUS	Proteinase inhibitor	IPR000864 (Proteinase inhibitor I13, potato inhibitor I)	GO:0004867 (serine-type endopeptidase inhibitor activity), GO:0009611 (response to wounding)
Niben101Scf10330g02004.1	3	747	0.05	2	2	0.0707169	3.5	5' GAGGAACCAACTGCGGTTCCA 3'	| |o|||| |||||oo|||||	3' CCGCCGCTTTGGGTGACGTTAAGGTTGGGCCC 5'	sp|Q9LIG2|RLK6_ARATH	Receptor-like protein kinase	IPR011009 (Protein kinase-like domain), IPR013032 (EGF-like, conserved site), IPR013320 (Concanavalin A-like lectin/glucanase domain), IPR025287 (Wall-associated receptor kinase galacturonan-binding domain)	GO:0004672 (protein kinase activity), GO:0004674 (protein serine/threonine kinase activity), GO:0005524 (ATP binding), GO:0006468 (protein phosphorylation), GO:0016772 (transferase activity, transferring phosphorus-containing groups), GO:0030247 (polysaccharide binding)
Niben101Scf00223g03023.1	3	206	0.05	2	1	0.0353584	4	5' CCTGTCGGCCGCTGGGCACTC 3'	||| || |||||o|| |||o|	3' GGTCGGAAAGACGGCGGCC-GTGGGAAAAAGC 5'	sp|P02274|H2A1_TETPY	Histone H2A.1	IPR009072 (Histone-fold)	GO:0000786 (nucleosome), GO:0003677 (DNA binding), GO:0005634 (nucleus), GO:0046982 (protein heterodimerization activity)
Niben101Scf01230g02020.1	3	192	0.03	3	1	0.0353584	4	5' AGCCCTTGGAACCGCAGTTGG 3'	|||||||| ||| ||| |oo|	3' CAAATCGGGAACGTTGACGT-AGTCGTCCCTT 5'	AT1G72330.3	alanine aminotransferase 2 LENGTH=553	IPR015424 (Pyridoxal phosphate-dependent transferase)	GO:0003824 (catalytic activity), GO:0009058 (biosynthetic process), GO:0030170 (pyridoxal phosphate binding)
Niben101Scf04196g00005.1	3	1049	0.04	2	1	0.0353584	3	5' TAGAAAAGAAAAAAGAAGGCG 3'	|| ||||o||||||||||o |	3' TTTAAT-TTTTTTTTTTTCTTCTTCGGTTCAT 5'	sp|P69250|RBS1_NICSY	Ribulose bisphosphate carboxylase small chain, chloroplastic	IPR000894 (Ribulose bisphosphate carboxylase small chain, domain), IPR024680 (Ribulose-1,5-bisphosphate carboxylase small subunit, N-terminal), IPR024681 (Ribulose bisphosphate carboxylase, small chain)
Niben101Scf04212g00011.1	3	129	0.05	2	0.5	0.0176792	3.5	5' GCACTCCCCACCGTCCTTTTT 3'	|||||| |||||o ||||o|o	3' AGTTCGTGAGCGGTGGTCGGAAGAGTTAGGAT 5'	sp|P42791|RL182_ARATH	60S ribosomal protein L18-2	IPR000039 (Ribosomal protein L18e), IPR021131 (Ribosomal protein L18e/L15P)	GO:0003735 (structural constituent of ribosome), GO:0005622 (intracellular), GO:0005840 (ribosome), GO:0006412 (translation)
Niben101Scf04659g00004.1	3	194	0.03	2	2	0.0707169	3	5' GAAGGAAACCCGAAGAAAGGA 3'	||| ||||||| ||o||||o|	3' TATTCTT-CTTTGGGATTTTTTCTTTATTTCT 5'	sp|P84977|GRP3_POPEU	Glycine-rich RNA-binding protein 3 (Fragments)	IPR012677 (Nucleotide-binding alpha-beta plait domain)	GO:0000166 (nucleotide binding), GO:0003676 (nucleic acid binding)
Niben101Scf05676g06016.1	3	388	0.05	2	1	0.0353584	4	5' CCTGTCGGCCGCTGGGCACTC 3'	||| || |||||o|| |||o|	3' GGTCGGAAAGACGGCGGCC-GTGGGAAAAAAC 5'	sp|P02274|H2A1_TETPY	Histone H2A.1	IPR009072 (Histone-fold)	GO:0000786 (nucleosome), GO:0003677 (DNA binding), GO:0005634 (nucleus), GO:0046982 (protein heterodimerization activity)
Niben101Scf06078g02031.1	3	70	0.04	2	0.5	0.0176792	3	5' CCTTCCTTTCTTCGGGTTTCC 3'	|||| ||||||||o||o|||	3' AATTGGAAAGAAAGAAGTCCGAAGACTCGGTC 5'	gb|AAF14244.1|AF110228_1	nuclear RNA binding protein A [Spinacia oleracea]
Niben101Scf06078g02032.1	3	1072	0.03	2	0.5	0.0176792	3	5' CCTTCCTTTCTTCGGGTTTCC 3'	|||| ||||||||o||o|||	3' AATTGGAAAGAAAGAAGTCCGAAGACTCGGTC 5'	gb|AAF14244.1|AF110228_1	nuclear RNA binding protein A [Spinacia oleracea]	IPR006861 (Hyaluronan/mRNA-binding protein), IPR019084 (Stm1, N-terminal)
Niben101Scf06245g01013.1	3	342	0.01	18	1.8	0.0636452	4	5' CTGAAGCTCCCGAGAACCGCT 3'	||||| |||||||||| | |	3' GTCAGACTTAGAGGGCTCTTCACTATCAACCG 5'	sp|Q9LQQ4|H2B1_ARATH	Histone H2B.1	IPR000558 (Histone H2B), IPR009072 (Histone-fold)	GO:0000786 (nucleosome), GO:0003677 (DNA binding), GO:0005634 (nucleus), GO:0046982 (protein heterodimerization activity)
Niben101Scf06506g00001.1	3	323	0.05	2	1	0.0353584	3.5	5' CCCCCTTTGCGCTGTCGCT-TC 3'	| |||||o|||||||||| ||	3' TGTTAGCGGAAATGCGACAGCGATAGATAACG 5'	sp|A4VKA3|FADB_PSEU5	Fatty acid oxidation complex subunit alpha	IPR001753 (Crotonase superfamily), IPR008927 (6-phosphogluconate dehydrogenase, C-terminal-like), IPR016040 (NAD(P)-binding domain), IPR029045 (ClpP/crotonase-like domain)	GO:0003824 (catalytic activity), GO:0003857 (3-hydroxyacyl-CoA dehydrogenase activity), GO:0006631 (fatty acid metabolic process), GO:0008152 (metabolic process), GO:0016491 (oxidoreductase activity), GO:0016616 (oxidoreductase activity, acting on the CH-OH group of donors, NAD or NADP as acceptor), GO:0050662 (coenzyme binding), GO:0055114 (oxidation-reduction process)
Niben101Scf06990g00021.1	3	461	0.02	18	1.8	0.0636452	4	5' CTGAAGCTCCCGAGAACCGCT 3'	||||| |||||||||| | |	3' GTCAGACTTAGAGGGCTCTTCACTATCAACCG 5'	sp|Q9LQQ4|H2B1_ARATH	Histone H2B.1	IPR000558 (Histone H2B), IPR009072 (Histone-fold)	GO:0000786 (nucleosome), GO:0003677 (DNA binding), GO:0005634 (nucleus), GO:0046982 (protein heterodimerization activity)
Niben101Scf00153g00017.1	4	605	0.01	1	1	0.0353584	3	5' CCCGCAGGACCACCCCTCGCC 3'	|| |||||||||||| o|o||	3' GGAAGGTCGTCCTGGTGGGAGGTGGTGGCCCC 5'	sp|P53131|PRP43_YEAST	Pre-mRNA-splicing factor ATP-dependent RNA helicase PRP43	IPR001650 (Helicase, C-terminal), IPR014001 (Helicase superfamily 1/2, ATP-binding domain), IPR027417 (P-loop containing nucleoside triphosphate hydrolase)
Niben101Scf00369g02010.1	4	912	0.04	1	0.333333	0.0117861	3	5' AAGCGCTCCTCCGAGCCGCCT 3'	||||o|||||||| ||o|||	3' GGATTTCGTGAGGAGGCCGGGTGGAGTAGCTA 5'	sp|Q6NUJ5|PWP2B_HUMAN	PWWP domain-containing protein 2B	IPR000313 (PWWP domain)
Niben101Scf00781g03013.1	4	114	0.02	1	1	0.0353584	3	5' TTCGGCTATTACCCGGTGGAA 3'	o|||||||||||| ||||o|	3' GAATGAGCCGATAATGG-CCACTTCAAGGCGA 5'	sp|O23515|RL151_ARATH	60S ribosomal protein L15-1	IPR000439 (Ribosomal protein L15e)	GO:0003735 (structural constituent of ribosome), GO:0005622 (intracellular), GO:0005840 (ribosome), GO:0006412 (translation)
Niben101Scf00925g02012.1	4	795	0.05	1	1	0.0353584	2	5' TGACTAGAAAAGAAAAAAGAA 3'	||||o|o||||o||||||o||	3' ACCAACTGGTTTTTTTTTTTTTTTTGTCAACA 5'	gb|KEH39792.1|	DUF1997 family protein [Medicago truncatula]	IPR018971 (Protein of unknown function DUF1997)
Niben101Scf01243g00004.1	4	2062	0.04	1	1	0.0353584	2.5	5' AAAAGCGGTTCTCGGGAGCTT 3'	||||||o||||o|||o| |||	3' GAACTTTTCGTCAAGGGCCTTAGAACGGACGT 5'	emb|CDY14672.1|	BnaC05g19290D [Brassica napus]
Niben101Scf01506g00003.1	4	999	0.03	1	1	0.0353584	2.5	5' CCAACTGCGGTTCCAAGGGCT 3'	|||| ||||||||||||| |o	3' GAGAGGTTCACGCCAAGGTTCCGGGGTGTTTT 5'	sp|Q91ZQ0|VMP1_RAT	Vacuole membrane protein 1
Niben101Scf02422g02015.1	4	1109	0.05	1	1	0.0353584	2.5	5' AGCGAACTGGCAAAA-AAGGAC 3'	|||o|| |||||||| ||||||	3' GTTTTCGTTTTACCGTTTTATTCCTGTATCGA 5'	AT5G66890.1	Leucine-rich repeat (LRR) family protein LENGTH=415	IPR002182 (NB-ARC), IPR008808 (Powdery mildew resistance protein, RPW8 domain), IPR027417 (P-loop containing nucleoside triphosphate hydrolase)	GO:0043531 (ADP binding)
Niben101Scf02571g03002.1	4	733	0.05	1	1	0.0353584	3	5' CCCCGGGGAAACCTGGAGCGA 3'	|||||o|||||||o|||||	3' TCTAAAGGCCCTTTTGGACTTCGCTATTAATG 5'	AT1G74780.1	Nodulin-like / Major Facilitator Superfamily protein LENGTH=533	IPR010658 (Nodulin-like), IPR011701 (Major facilitator superfamily), IPR020846 (Major facilitator superfamily domain)	GO:0016021 (integral component of membrane), GO:0055085 (transmembrane transport)
Niben101Scf02886g02006.1	4	2149	0.05	1	0.333333	0.0117861	3	5' GGATCCCTGAAGCGCTCCTCC 3'	|||||||| ||| | ||||||	3' TAAACCTAGGGAGTTCACTAGGAGGGTGTTCC 5'	AT1G13790.1	XH/XS domain-containing protein LENGTH=736	IPR005379 (Uncharacterised domain XH)
Niben101Scf03427g10002.1	4	125	0.04	1	0.5	0.0176792	2.5	5' CTTCGGGTTTCCTTCCTCGCG 3'	|||||| |||| ||||||||o	3' TATTGAAGCCGAAAGAAAGGAGCGTCTAACAT 5'	ref|XP_007043719.1|	Vascular plant one zinc finger protein isoform 1 [Theobroma cacao] gb|EOX99550.1| Vascular plant one zinc finger protein isoform 1 [Theobroma cacao]
Niben101Scf04384g05020.1	4	1054	0.05	1	0.5	0.0176792	3	5' GGGTTTCCTTCCTCGCGCCCG 3'	|o||||| ||||||| ||||o	3' CTTACTCAAAGCAAGGAGC-CGGGTTCTTTCT 5'	AT1G61050.1	alpha 1,4-glycosyltransferase family protein LENGTH=435	IPR007577 (Glycosyltransferase, DXD sugar-binding motif), IPR007652 (Alpha 1,4-glycosyltransferase domain), IPR029044 (Nucleotide-diphospho-sugar transferases)
Niben101Scf04518g00014.1	4	206	0.01	1	1	0.0353584	2	5' AAAAGAAAAAAGAAGGCGGCT 3'	|||||||||||||| o|o|||	3' GGTTTTTTCTTTTTTCTTATGTCGAAATATAC 5'	sp|Q9STF0|LRKS3_ARATH	Receptor like protein kinase S.3	IPR011009 (Protein kinase-like domain), IPR011990 (Tetratricopeptide-like helical domain)	GO:0004672 (protein kinase activity), GO:0005515 (protein binding), GO:0005524 (ATP binding), GO:0006468 (protein phosphorylation), GO:0016772 (transferase activity, transferring phosphorus-containing groups)
Niben101Scf05395g03022.1	4	1472	0.04	1	1	0.0353584	3	5' GCCCTTGGAACCGCAGTTGGT 3'	|| ||||||||| |||||oo|	3' ACTTCGAGAACCTTGG-GTCAATTACAGTCCT 5'	AT1G20830.1	multiple chloroplast division site 1 LENGTH=349
Niben101Scf05901g02003.1	4	562	0.04	1	0.333333	0.0117861	3	5' AAGCGCTCCTCCGAGCCGCCT 3'	||||o|||||||| ||o|||	3' GGATTTCGTGAGGAGGCCGGGTGGAGCAGCTG 5'	sp|Q6NUJ5|PWP2B_HUMAN	PWWP domain-containing protein 2B	IPR000313 (PWWP domain)
Niben101Scf05901g02004.1	4	905	0.02	1	0.333333	0.0117861	3	5' AAGCGCTCCTCCGAGCCGCCT 3'	||||o|||||||| ||o|||	3' GGATTTCGTGAGGAGGCCGGGTGGAGCAGCTG 5'	sp|Q6NUJ5|PWP2B_HUMAN	PWWP domain-containing protein 2B	IPR000313 (PWWP domain)
Niben101Scf06394g04009.1	4	1293	0.01	1	0.5	0.0176792	2.5	5' AACCGCAGTTGGTTCCTCGGA 3'	||||| ||o||o||||||o||	3' GAAATTGGC-TCGACTAAGGAGTCTCTACGCA 5'	sp|Q9C9N6|PMI2_ARATH	Protein PLASTID MOVEMENT IMPAIRED 2	IPR008545 (WEB family)
Niben101Scf08176g00023.1	4	1308	0.02	1	0.5	0.0176792	3	5' TCCGAGGAACCA-ACTGCGGTT 3'	|||o|||||||| ||||| |o|	3' AAAGAGGTTCCTTGGTCTGACGACGAACCTGG 5'	AT2G07360.2	SH3 domain-containing protein LENGTH=1198	IPR001452 (SH3 domain), IPR016024 (Armadillo-type fold)	GO:0005488 (binding), GO:0005515 (protein binding)
Niben101Scf08755g02004.1	4	214	0.01	1	1	0.0353584	2.5	5' CGGGGAAACCTGGAGCGAACT 3'	|||||| |||o|||||||||	3' TTTAACCCCTTGGGATCTCGCTTGAACTTTCT 5'	sp|Q9LSD8|MUB4_ARATH	Membrane-anchored ubiquitin-fold protein 4	IPR029071 (Ubiquitin-related domain)	GO:0005515 (protein binding)
Niben101Scf11524g00007.1	4	276	0.01	1	1	0.0353584	2	5' GGAGCTAGTAAGATAGAGAAA 3'	|||||| | ||||||||||||	3' AAACCCTCGACCCTTCTATCTCTTTATGATCA 5'	AT1G48480.1	receptor-like kinase 1 LENGTH=655	IPR001611 (Leucine-rich repeat), IPR011009 (Protein kinase-like domain), IPR013210 (Leucine-rich repeat-containing N-terminal, type 2), IPR013320 (Concanavalin A-like lectin/glucanase domain)	GO:0004672 (protein kinase activity), GO:0005515 (protein binding), GO:0005524 (ATP binding), GO:0006468 (protein phosphorylation), GO:0016772 (transferase activity, transferring phosphorus-containing groups)
Niben101Scf11802g02002.1	4	1253	0.03	1	1	0.0353584	1.5	5' CCGCCTTC-TTTTTTCTTTTCT 3'	|||||||| |||||||o|||||	3' ATAGGCGGAAGCAAAAAAGGAAAGAAGAAGGT 5'	gb|AAV38418.1|	zinc finger protein 9 (a cellular retroviral nucleic acid binding protein) [synthetic construct] gb|AAX43243.1| zinc finger protein 9 [synthetic construct]	IPR001878 (Zinc finger, CCHC-type)	GO:0003676 (nucleic acid binding), GO:0008270 (zinc ion binding)
Niben101Scf18348g01034.1	4	1453	0.04	1	0.5	0.0176792	3	5' CACCTGACCTCCTGACTAGAA 3'	|||| || ||||||| |||||	3' CGACGTGGCCTCGAGGACT-ATCTTTACGTGG 5'	sp|Q8BYI6|PCAT2_MOUSE	Lysophosphatidylcholine acyltransferase 2
Niben101Scf29047g00009.1	4	596	0.05	1	1	0.0353584	3	5' GATCCCCGGGGAAACCTGGAG 3'	||| || |||||||| |||||	3' AGTACTA-GGTCCCCTTTGAACCTCTAGCACG 5'	sp|D2TT52|YMDB_CITRI	O-acetyl-ADP-ribose deacetylase	IPR001251 (CRAL-TRIO domain), IPR002589 (Macro domain)
Niben101Scf01400g02008.1	4	1240	0.01	1	0.5	0.0176792	2.5	5' CCACAGGAACCAC-GAGTTTAG 3'	||||||o|||||| | ||||||	3' AAAAGGTGTCTTTGGTGGCACAAATCACCTTA 5'	sp|Q9UBC3|DNM3B_HUMAN	DNA (cytosine-5)-methyltransferase 3B	IPR029063 (S-adenosyl-L-methionine-dependent methyltransferase)	GO:0006306 (DNA methylation)
Niben101Scf01958g03008.1	4	501	0.05	1	1	0.0353584	3	5' TGTTTCCACCGGGTAATAGCC 3'	|||| || ||||o|||||o||	3' TTGCACAACGGCGGCCTATTATTGGCTTGTTT 5'	AT4G12570.1	ubiquitin protein ligase 5 LENGTH=873	IPR000569 (HECT), IPR019956 (Ubiquitin), IPR029071 (Ubiquitin-related domain)	GO:0004842 (ubiquitin-protein transferase activity), GO:0005515 (protein binding)
Niben101Scf04748g03003.1	4	330	0.02	1	0.5	0.0176792	3	5' CCCCGGAGCTAGTAAGATAGA 3'	||| || ||||||| ||||||	3' ATCCGGGACC-CGATCATACTATCTACAACAT 5'	sp|B8FNT7|CH60_DESHD	60 kDa chaperonin	IPR002423 (Chaperonin Cpn60/TCP-1), IPR027413 (GroEL-like equatorial domain)	GO:0005524 (ATP binding), GO:0005737 (cytoplasm), GO:0042026 (protein refolding), GO:0044267 (cellular protein metabolic process)
Niben101Scf07140g00016.1	4	1756	0.03	1	0.5	0.0176792	2.5	5' CCACAGGAACCAC-GAGTTTAG 3'	||||||o|||||| | ||||||	3' AAAAGGTGTCTTTGGTGGCACAAATCACCTTA 5'	sp|Q9UBC3|DNM3B_HUMAN	DNA (cytosine-5)-methyltransferase 3B	IPR015940 (Ubiquitin-associated/translation elongation factor EF1B, N-terminal, eukaryote), IPR029063 (S-adenosyl-L-methionine-dependent methyltransferase)	GO:0006306 (DNA methylation)
Niben101Scf08819g01013.1	4	1430	0.04	1	1	0.0353584	3	5' GCGGGAATTACTCCTGTCGGC 3'	||o|||||o|||| |||| ||	3' TTATCGTCCTTAGTGAG-ACAGACGTGACGAC 5'	sp|Q6DJC8|TM53B_XENLA	Transmembrane protein 53-B	IPR008547 (Protein of unknown function DUF829, TMEM53), IPR029058 (Alpha/Beta hydrolase fold)
