# Supplementary material for: Degradome Analysis of Tomato and Nicotiana benthamiana Plants Infected with Potato Spindle Tuber Viroid
Source: Int J Mol Sci. 2021 Apr 2;22(7):3725. doi: 10.3390/ijms22073725 (PMC8038209; doi:10.3390/ijms22073725)
Supplement: Supplementary file 1 [file ijms-22-03725-s001.zip › Supplementary material/Table S9.xlsx]

## Sheet: Foglio1
Table S9 N. benthamiana mRNA targets specific of PSTVd-sRNAs identified by degradome analysis.
					Degradome analysis							PSTVd-sRNAs
mRNA target	Target name	Alignment Score	PSTVd-sRNA:mRNA hybrid		Category	Cleavage Position	P-Value	Fragment Abundance	Weighted Fragment Abundance	Normalised Weighted Fragment Abundance		5' start position	polarity	Reads Abundance	rpm	Homologous gene	Target description	interpro	GO annotation
Niben101Scf00072g04006.1	ZCH10	3	5' TTTTCACCCTTCCTTTC-TTCG 3' -------||||||| ||||||||| ||| 3' TCTAAAAAGTGAGAAGGAAAGGAAGAGTTATA 5'		0	455	0.02	25	12.5	0.441981		177	1	310	6.01412	sp|Q5EB97|ZCH10_RAT	Zinc finger CCHC domain-containing protein 10
Niben101Scf00318g10005.1	FAD3C	2.5	5' AGCTTCAGTTGTTTCCACCGG 3' ------- ||||||||||o|||||||oo 3' ATCGACGAAGTCAACGAAGGTGGTTTACTATC 5'		0	1659	0	59	59	2.08615		283	-1	364	7.06174	sp|P48620|FAD3C_SESIN	Omega-3 fatty acid desaturase, chloroplastic	IPR005804 (Fatty acid desaturase, type 1), IPR021863 (Protein of unknown function DUF3474)	GO:0006629 (lipid metabolic process), GO:0016717 (oxidoreductase activity, acting on paired donors, with oxidation of a pair of donors resulting in the reduction of molecular oxygen to two molecules of water), GO:0055114 (oxidation-reduction process)
Niben101Scf00398g03004.1	MDH	3.5	5' TTTCTTTTC-TAGTCAGGAGGT 3' ------||||||o|| ||||| |o|o|| 3' AGGAAAGAAGAGCATCAGACTTTCACCCGGGT 5'		0	1152	0	18	18	0.636452		57	-1	1335	26.01	sp|Q6AW23|MDH_VIBMA	Malate dehydrogenase	IPR001557 (L-lactate/malate dehydrogenase)	GO:0003824 (catalytic activity), GO:0005975 (carbohydrate metabolic process), GO:0006108 (malate metabolic process), GO:0016491 (oxidoreductase activity), GO:0016615 (malate dehydrogenase activity), GO:0016616 (oxidoreductase activity, acting on the CH-OH group of donors, NAD or NADP as acceptor), GO:0030060 (L-malate dehydrogenase activity), GO:0044262 (cellular carbohydrate metabolic process), …
Niben101Scf00414g00002.1	GBB5	3	5' TTTCCCCGGGGATCCCT-GAAG 3' -------oo|||| |||||||||| ||| 3' TCGGAAAGGGTCCCCTAGGGAACTTACAGGAA 5'		0	1568	0	149	149	5.26841		101	-1	20809	403.703	sp|Q80ZD0|GBB5_TAMST	Guanine nucleotide-binding protein subunit beta-5	IPR015943 (WD40/YVTN repeat-like-containing domain)	GO:0005515 (protein binding)
Niben101Scf00592g08012.1	RBM28	3.5	5' TTTCACCCTTCCTTTCTTCGG 3' -------||||||| ||||o|o||| |o 3' GACTAAAGTGGAAAGGGAGGAAACTCTTTACA 5'		0	273	0.03	33	16.5	0.583414		178	1	1325	25.7055	sp|Q9NW13|RBM28_HUMAN	RNA-binding protein 28	IPR012677 (Nucleotide-binding alpha-beta plait domain)	GO:0000166 (nucleotide binding), GO:0003676 (nucleic acid binding)
Niben101Scf01110g06005.1	TCEA2	3.5	5' TTTCACCCTTCCTTTCTTCGG 3' ------- o|||||||||||o||o| || 3' ACAACGAGTGGGAAGGAGAGGAACCCTCGTCG 5'		0	1606	0.02	43	43	1.52041		178	1	1325	25.7055	sp|Q15560|TCEA2_HUMAN	Transcription elongation factor A protein 2	IPR017923 (Transcription factor IIS, N-terminal)	GO:0003677 (DNA binding), GO:0005634 (nucleus), GO:0006351 (transcription, DNA-templated)
Niben101Scf01157g02022.1	TSR1	3.5	5' TTAGTTCCGAGGAACCAACTG 3' -- ---- -- || ||||o||||| |||||| 3' TGAATAT-AAGGTTCCTTCGTTGACGGCCTTT 5'		0	468	0	9	9	0.318226		9	-1	1022	19.8272	sp|Q5XGY1|TSR1_XENLA	Pre-rRNA-processing protein TSR1 homolog	IPR007034 (Ribosome biogenesis protein BMS1/TSR1, C-terminal), IPR012948 (AARP2CN), IPR030387 (Bms1/Tsr1-type G domain)	GO:0005634 (nucleus), GO:0042254 (ribosome biogenesis)
Niben101Scf01999g06002.1	RLK	2	5' TCCTGCGGGCGCGAGGAAGGA 3' -- --- -- |||||o||||||||||||o| 3' AACTTGGACGTCCGCGCTCCTTCTTCCGTTCT 5'		0	348	0	43	43	1.52041		222	-1	250	4.8501	AT2G37710.1	receptor lectin kinase LENGTH=675	IPR000985 (Legume lectin, alpha chain, conserved site), IPR011009 (Protein kinase-like domain), IPR013320 (Concanavalin A-like lectin/glucanase domain)	GO:0004672 (protein kinase activity), GO:0004674 (protein serine/threonine kinase activity), GO:0005524 (ATP binding), GO:0006468 (protein phosphorylation), GO:0016772 (transferase activity, transferring phosphorus-containing groups), GO:0030246 (carbohydrate binding)
Niben101Scf02171g00006.1	plasmacytoma	2.5	5' CCACCCCTCGCCCCCTTTGCG 3' ----- --|||||||| ||| |||||||o 3' ATTCGGTGGGGAACGGAGGAAACGTCTGCATT 5'		0	1385	0	14	14	0.495018		223	1	78	1.51323	ref|NP_001150616.1|	plasmacytoma 326 homolog [Zea mays] gb|ACG39765.1| nucleotide binding protein [Zea mays] gb|AFW88235.1| nucleotide binding protein [Zea mays]	IPR015943 (WD40/YVTN repeat-like-containing domain)	GO:0005515 (protein binding)
Niben101Scf02174g03010.1	RNH2C	3	5' TTTTTTCTTTTCTAGTCAGGA 3' ---------o|||||||||||| o||||| 3' TCTGGAAAAAGAAAAGAGTAGTCCGTAAAAGA 5'		0	376	0.03	21	10.5	0.371264		60	-1	4147	80.4534	sp|Q2M2U4|RNH2C_BOVIN	Ribonuclease H2 subunit C	IPR013924 (Ribonuclease H2, subunit C)
Niben101Scf02227g05010.1		2.5	5' TTCCTCGGAACTAAACTCGTG 3' ----- --- ||||||||||| |||o|||| 3' TGACTAGGAGCCTTGAGTTGGGCACTTACTTA 5'		0	1592	0	4	4	0.141434		355	1	1644	31.8942	AT3G12620.1	Protein phosphatase 2C family protein LENGTH=385	IPR001932 (Protein phosphatase 2C (PP2C)-like domain), IPR015655 (Protein phosphatase 2C)	GO:0003824 (catalytic activity), GO:0004722 (protein serine/threonine phosphatase activity), GO:0006470 (protein dephosphorylation)
Niben101Scf02420g03014.1	NAC7	4	5' GGAAACCTGGAGCGAACTGGC 3' --------||||||||||| ||||| | 3' TTAGACTTTGGACCTC-CTTGAACACTCTTTA 5'		0	25	0.02	9	3	0.106075		97	1	569	11.0388	sp|Q9FWX2|NAC7_ARATH	NAC domain-containing protein 7	IPR003441 (NAC domain)	GO:0003677 (DNA binding), GO:0006355 (regulation of transcription, DNA-templated)
Niben101Scf02605g05013.1		4	5' ACAGGAACCACGAGTTTAGTT 3' -------||||o||||||| |o|o||o 3' ACGTTGTCTTTGGTGCCCGAGTCGTTGTCGTA 5'		0	215	0.01	24	12	0.424301		24	-1	40	0.776015	ref|XP_007021228.1|	Adenine nucleotide alpha hydrolases-like superfamily protein isoform 1 [Theobroma cacao] gb|EOY12753.1| Adenine nucleotide alpha hydrolases-like superfamily protein isoform 1 [Theobroma cacao]
Niben101Scf02679g00008.1		3.5	5' TTTTCACCCTTCCTTTC-TTCG 3' -------||||||| ||||||o|| ||| 3' TCTAAAAAGTGAGAAGGAGAGGAAGAGTTATA 5		0	455	0.03	25	12.5	0.441981		177	1	310	6.01412	sp|Q9CX48|ZCH10_MOUSE	Zinc finger CCHC domain-containing protein 10
Niben101Scf02902g01014.1	ZCH10	3.5	5' TTTTTTGCCAGTTCGCTCCAG 3' --------oo|||||| |||| ||o|||| 3' TTTTGGAAAACGTTCAATCGGGGTCTAAGTTC 5'		0	1268	0.02	26	26	0.91932		123	-1	1424	27.6261	sp|A0AUR5|F188A_DANRE	Protein FAM188A	IPR003903 (Ubiquitin interacting motif), IPR011992 (EF-hand domain pair), IPR025257 (Domain of unknown function DUF4205)
Niben101Scf03018g05011.1	MCA9	4	5' TTTTTTGCCAGTTCGCTCCAG 3' -------||||||o||||o| ||||| 3' GGTCAAAAAATGGTCGAAAGAGGTAAAAATAA 5'		0	230	0.04	15	15	0.530377		123	-1	1424	27.6261	sp|Q9FYE1|MCA9_ARATH	Metacaspase-9	IPR029030 (Caspase-like domain)	GO:0004197 (cysteine-type endopeptidase activity), GO:0006508 (proteolysis)
Niben101Scf03370g08010.1	TCEA2	3	5' TTTCACCCTTCCTTTCTTCGG 3' --------||||||||||||o||o| || 3' ACGACAAGTGGGAAGGAGAGGAACCCTCGTCG 5'		0	897	0	141	141	4.98554		178	1	1325	25.7055	sp|Q15560|TCEA2_HUMAN	Transcription elongation factor A protein 2	IPR017923 (Transcription factor IIS, N-terminal)	GO:0003677 (DNA binding), GO:0005634 (nucleus), GO:0006351 (transcription, DNA-templated)
Niben101Scf03595g15003.1	PABPB	4	5' TTCCTCGGAACTAAACTCGTG 3' --------|||||o|||||| ||||o| 3' ATAGTAGGAGTCTTGATCTGAGTAGTGAACTG 5'		0	871	0.04	56	56	1.98007		355	1	1644	31.8942	sp|Q6IP09|PABPB_XENLA	Polyadenylate-binding protein 1-B	IPR012677 (Nucleotide-binding alpha-beta plait domain)	GO:0000166 (nucleotide binding), GO:0003676 (nucleic acid binding)
Niben101Scf03842g09018.1	MAP21	3.5	5' GCCGCC-TTCTTTTTTCTTTTC 3' ------|||o|| |||||||| ||||| 3' GGGCGGTGGAAAGAAAAACGAAAAATGCCCTT 5'		0	1093	0.05	19	9.5	0.335905		69	-1	14	0.271605	sp|B8LUH2|MAP21_TALSN	Methionine aminopeptidase 2-1	IPR000994 (Peptidase M24, structural domain), IPR001714 (Peptidase M24, methionine aminopeptidase)	GO:0004177 (aminopeptidase activity), GO:0006508 (proteolysis), GO:0008235 (metalloexopeptidase activity)
Niben101Scf03867g02043.1	RNH2C	3	5' TTTTTTCTTTTCTAGTCAGGA 3' --------o|||||||||||| o||||| 3' TCTGGAAAAAGAAAAGAGTAGTCCGTAAAAGA 5'		0	536	0.03	21	10.5	0.371264		60	-1	4147	80.4534	sp|Q2M2U4|RNH2C_BOVIN	Ribonuclease H2 subunit C	IPR013924 (Ribonuclease H2, subunit C)
Niben101Scf04018g12004.1		2	5' TTCACCCTTCCTTTCTTCGGG 3' -------||||||||||||||||o |o| 3' CTCTAAGTGGGAAGGAAAGAGACTCGGTTCTC 5'		0	1514	0	22	22	0.777886		179	1	4310	83.6157	gb|KEH32482.1|	plant/F27B13-30 protein [Medicago truncatula]	IPR019340 (Histone acetyltransferases subunit 3)
Niben101Scf04424g01001.1		3	5' TTTTCACCCTTCCTTTCTTCG 3'- ---------|||| || |||||o||||||o 3' TGGAAAAAATGAGAAGGGAAGAAGTCGTAGTG 5'		0	878	0.02	13	6.5	0.22983		177	1	310	6.01412	sp|Q3B8D5|KATL2_XENLA	Katanin p60 ATPase-containing subunit A-like 2	IPR003959 (ATPase, AAA-type, core), IPR015415 (Vps4 oligomerisation, C-terminal), IPR027417 (P-loop containing nucleoside triphosphate hydrolase), IPR028596 (Katanin p60 subunit A1)	GO:0005524 (ATP binding), GO:0008017 (microtubule binding), GO:0008568 (microtubule-severing ATPase activity), GO:0051013 (microtubule severing)
Niben101Scf04539g02010.1	PHAX	2.5	5' TCCGAGG-AACCAACTGCGGTT 3' ------|||o||| ||||||||||o||o 3' ATGAGGTTCCGTTGGTTGACGTCAGGTATACT 5'		0	566	0	135	135	4.77339		4	-1	46	0.892418	gb|AES59286.2|	PHAX RNA-binding domain protein [Medicago truncatula]	IPR019385 (Phosphorylated adapter RNA export protein, RNA-binding domain)
Niben101Scf04607g07001.1		4	5' CTAGTCAGGAGGTCAGGTGTG 3' --------||||||||||o|||o| o|o 3' TGTCAATCAGTCCTCTAGTTCTTATACGGTTG 5'		0	1867	0.02	4	4	0.141434		49	-1	514	9.9718	AT2G40710.1	Haemolysin-III related integral membrane protein LENGTH=93	IPR004254 (AdipoR/Haemolysin-III-related)	GO:0016021 (integral component of membrane)
Niben101Scf05034g05002.1	CTF8	3	5' TTTCACCCTTCCTTTCTTCGG 3' -------| ||||||||| ||||o||o| 3' GATTACAGTGGGAAGAAAAGGAGTCTCAGTTC 5'		0	413	0	3	3	0.106075		178	1	1325	25.7055	sp|P0CG15|CTF8_MOUSE	Chromosome transmission fidelity protein 8 homolog	IPR018607 (Chromosome transmission fidelity protein 8)
Niben101Scf05132g02010.1		4	5' TTTCTAGTCAGGAGGTCAGGT 3' -------||||o||||||o| |o|||o 3' TATAAAAGGTCAGTCTTGCGGTCTTCGTTCTC 5'		0	860	0.02	62	31	1.09611		52	-1	914	17.732	ref|WP_007812955.1|	NADP-dependent aryl-alcohol dehydrogenase [Rhizobium sp. CF142] gb|EJJ31230.1| voltage-dependent potassium channel beta subunit [Rhizobium sp. CF142]	IPR001395 (Aldo/keto reductase), IPR023210 (NADP-dependent oxidoreductase domain)
Niben101Scf05391g01009.1		3.5	5' TTCGGGTTTCCTTCCTCGCGC 3' - ------ ||||| |||||||||| ||o 3' ATTGAAGCCGAAAGGAAGGAACGTCTAACATC 5'		0	214	0	22	11	0.388943		194	1	408	7.91536	ref|XP_007043719.1|	Vascular plant one zinc finger protein isoform 1 [Theobroma cacao] gb|EOX99550.1| Vascular plant one zinc finger protein isoform 1 [Theobroma cacao]
Niben101Scf05522g00002.1		3.5	5' GAACCGCTTTTTCTCTATCTT 3' --------|||| |||||||||||||o 3' AATTATTGGGGAAAAAGAGATAGGTAATTATC 5'		0	121	0.04	2	2	0.0707169		289	1	74	68.0356	AT4G27280.1	Calcium-binding EF-hand family protein LENGTH=130	IPR011992 (EF-hand domain pair)	GO:0005509 (calcium ion binding)		1
Niben101Scf05548g02005.1		3	5' CTTTTTCTCTATCTTACTAGC 3' -------- |||||||||||| || |||| 3' CGCGAAAAAAGAGATAGTATCATCGACGAAAA 5		0	383	0	156	156	5.51592		295	1	98	1.90124	sp|Q2HBE7|DED1_CHAGB	ATP-dependent RNA helicase DED1	IPR001650 (Helicase, C-terminal), IPR014001 (Helicase superfamily 1/2, ATP-binding domain), IPR014014 (RNA helicase, DEAD-box type, Q motif), IPR027417 (P-loop containing nucleoside triphosphate hydrolase)	GO:0003676 (nucleic acid binding), GO:0005524 (ATP binding)
Niben101Scf05808g01010.1		3	5' TCGCTTCGGCTATTACCCGGT 3' -------| |||||||||||||| || | 3' GAAGA-CGAAGCCGATAATGAGCAAATATTCG 5'		0	1544	0	29	29	1.02539		247	1	7908	153.418	AT1G03590.1	Protein phosphatase 2C family protein LENGTH=462	IPR001932 (Protein phosphatase 2C (PP2C)-like domain), IPR015655 (Protein phosphatase 2C)	GO:0003824 (catalytic activity)
Niben101Scf05880g01001.1		3.5	5' GCCGCC-TTCTTTTTTCTTTTC 3' ------|||o|| |||||||| ||||| 3' GGGCGGTGGAAAGAAAAACGAAAAATGCCCTT 5'		0	1229	0.05	19	9.5	0.335905		69	-1	14	12.872	sp|D4B2G3|MAP2_ARTBC	Methionine aminopeptidase 2	IPR001714 (Peptidase M24, methionine aminopeptidase), IPR004545 (Proliferation-associated protein 1), IPR011991 (Winged helix-turn-helix DNA-binding domain)	GO:0004177 (aminopeptidase activity), GO:0006508 (proteolysis), GO:0008235 (metalloexopeptidase activity)		1
Niben101Scf05943g00002.1	PSBO	2.5	5' TTTTTTCTTTTCTAGTCAGGA 3' --------||||||||||||| o|||| 3' ATAGTAGGAGTCTTGATCTGAGTAGTGAACTG 5'		0	466	0.04	362	362	12.7998		60	-1	80	1.55203	sp|Q40459|PSBO_TOBAC	Oxygen-evolving enhancer protein 1, chloroplastic	IPR002628 (Photosystem II PsbO, manganese-stabilising), IPR011250 (Outer membrane protein/outer membrane enzyme PagP , beta-barrel)	GO:0005509 (calcium ion binding), GO:0009279 (cell outer membrane), GO:0009523 (photosystem II), GO:0009654 (photosystem II oxygen evolving complex), GO:0015979 (photosynthesis), GO:0016021 (integral component of membrane), GO:0019898 (extrinsic component of membrane), GO:0042549 (photosystem II stabilization)
Niben101Scf05948g08009.1		3.5	5' TTTTTTGCCAGTTCGCTCCAG 3' --------|o||||| ||||| |||||| 3' TTACCAGAAACGTTCAAGAGAGGTCTAGGACC 5'		0	3072	0.03	17	8.5	0.300547		123	-1	1424	27.6261	AT1G60140.1	trehalose phosphate synthase LENGTH=861	IPR001830 (Glycosyl transferase, family 20)	GO:0003824 (catalytic activity), GO:0005992 (trehalose biosynthetic process)
Niben101Scf07383g03001.1		3	5' TTTTCACCCTTCCTTTCTTCG 3' -------|||| || |||||o||||||o 3' TGGAAAAAATGAGAAGGGAAGAAGTCGTAGTG 5'		0	886	0.02	13	6.5	0.22983		177	1	879	17.0529	sp|Q3B8D5|KATL2_XENLA	Katanin p60 ATPase-containing subunit A-like 2	IPR003959 (ATPase, AAA-type, core), IPR015415 (Vps4 oligomerisation, C-terminal), IPR027417 (P-loop containing nucleoside triphosphate hydrolase), IPR028596 (Katanin p60 subunit A1)	GO:0005524 (ATP binding), GO:0008017 (microtubule binding), GO:0008568 (microtubule-severing ATPase activity), GO:0051013 (microtubule severing)
Niben101Scf07709g01025.1	RNF44	3.5	5' TCGGCGGGAATTACTCCTGTC 3' -------|||o||o|||| |||||| o| 3' GCCGAGCTGCTCTTA-TGAGGAGGGCGACGGC 5'		0	1183	0	4	4	0.141434		169	-1	66	1.28043	sp|Q08CG8|RNF44_DANRE	RING finger protein 44	IPR013083 (Zinc finger, RING/FYVE/PHD-type)	GO:0005515 (protein binding), GO:0008270 (zinc ion binding)
Niben101Scf07741g01003.1	RPK1	4	5' TTCGGCGGGAATTACTCCTGT 3' ------- o|||||o|||| | | ||||| 3' GATCGAGCCGTCCTTCAAGTGGACAGTTGGAC 5'		0	2395	0	4	4	0.141434		170	-1	4420	85.7497	sp|P93194|RPK1_IPONI	Receptor-like protein kinase	IPR001611 (Leucine-rich repeat), IPR003591 (Leucine-rich repeat, typical subtype), IPR011009 (Protein kinase-like domain), IPR013210 (Leucine-rich repeat-containing N-terminal, type 2), IPR013320 (Concanavalin A-like lectin/glucanase domain), IPR025875 (Leucine rich repeat 4)	GO:0004672 (protein kinase activity), GO:0004674 (protein serine/threonine kinase activity), GO:0005515 (protein binding), GO:0005524 (ATP binding), GO:0006468 (protein phosphorylation), GO:0016772 (transferase activity, transferring phosphorus-containing groups)
Niben101Scf07788g00007.1		3	5' TCGGGAGCTTCAGTTGTTTCC 3' -------| |||||||||||||oo||| 3' AAATA-CCCTCGAAGTCAATGAAGAGACGAAA 5'		0	7171	0	53	26.5	0.936999		288	-1	600	11.6402	ref|XP_002521463.1|	Microtubule-associated protein futsch, putative [Ricinus communis] gb|EEF40953.1| Microtubule-associated protein futsch, putative [Ricinus communis]
Niben101Scf07974g00011.1		3	5' CAGCGGCCGACAGGAGTAATT 3' -- --- -- ||o|||||||| | ||o||| 3' CGTAGTTGCCGGCTGAC-TCGTTATCTTGTTC 5'		0	358	0	2	2	0.0707169		141	1	100	1.94004	AT1G60460.1	unknown protein; FUNCTIONS IN: molecular_function unknown; INVOLVED IN: biological_process unknown; LOCATED IN: endomembrane system; EXPRESSED IN: 6 plant structures; EXPRESSED DURING: petal differentiation and expansion stage, E expanded cotyledon stage, D bilateral stage; Has 23 Blast hits to 23 proteins in 8 species: Archae - 0; Bacteria - 0; Metazoa - 0; Fungi - 0; Plants - 23; Viruses - 0; O…
Niben101Scf09264g00009.1		3	5' TTGGTTCCTCGGAACTAAACT 3' -------||||||| |||o|||| |||o 3' TTGGAACCAAGCAGCTTTGAATTGGGAGACAT 5'		0	579	0	61	61	2.15687		351	1	165		sp|P58667|ISPG_CLOPE	4-hydroxy-3-methylbut-2-en-1-yl diphosphate synthase	IPR004588 (4-hydroxy-3-methylbut-2-en-1-yl diphosphate synthase, bacterial-type), IPR013785 (Aldolase-type TIM barrel)	GO:0003824 (catalytic activity), GO:0005506 (iron ion binding), GO:0008299 (isoprenoid biosynthetic process), GO:0016114 (terpenoid biosynthetic process), GO:0046429 (4-hydroxy-3-methylbut-2-en-1-yl diphosphate synthase activity), GO:0055114 (oxidation-reduction process)
Niben101Scf09455g01014.1	MOS11	3.5	5' TTTGCGCTGTCGCTTCGGCTA 3' -------|||||||||||| | | ||o| 3' CCTAAAACGCGACAGCAACGACGGTATCGACT 5'		0	249	0	706	353	12.4815		238	1	2350	45.5909	sp|Q498U4|SARNP_RAT	SAP domain-containing ribonucleoprotein, MODIFIER OF SNC1 11
Niben101Scf09869g01020.1	PSA5B	4	5' TTTCACCCTTCCTTTCTTCGG 3' -------|||| |||||| ||||||| 3' CGGTAAAGAGGGAAGAAAAGAAGAGATCATCT 5'		0	189	0.03	39	19.5	0.68949		178	1	1325	25.81	sp|Q42134|PSA5B_ARATH	Proteasome subunit alpha type-5-B	IPR000426 (Proteasome alpha-subunit, N-terminal domain), IPR001353 (Proteasome, subunit alpha/beta), IPR029055 (Nucleophile aminohydrolases, N-terminal)	GO:0004175 (endopeptidase activity), GO:0004298 (threonine-type endopeptidase activity), GO:0005839 (proteasome core complex), GO:0006511 (ubiquitin-dependent protein catabolic process), GO:0019773 (proteasome core complex, alpha-subunit complex), GO:0051603 (proteolysis involved in cellular protein catabolic process)
Niben101Scf09978g01017.1		3.5	5' TCAGTTGTTTCCACCGGGTAA 3' - ------ | |||||| ||||||||o || 3' ACCCA-TCAACACAGGTGGCCTTTTAGGNACA 5'		0	227	0	8	4	0.141434		279	-1	45	0.873017	sp|P00521|ABL_MLVAB	Tyrosine-protein kinase transforming protein Abl
Niben101Scf10305g01009.1	PSA5B	4	5' TTTCACCCTTCCTTTCTTCGG 3' -------|||| |||||| ||||||| 3' CGGTAAAGAGGGAAGAAAAGAAGAGATCATCT 5'		0	93	0.05	44	22	0.777886		178	1	1325	25.81	sp|Q42134|PSA5B_ARATH	Proteasome subunit alpha type-5-B	IPR000426 (Proteasome alpha-subunit, N-terminal domain), IPR001353 (Proteasome, subunit alpha/beta), IPR029055 (Nucleophile aminohydrolases, N-terminal)	GO:0004175 (endopeptidase activity), GO:0004298 (threonine-type endopeptidase activity), GO:0005839 (proteasome core complex), GO:0006511 (ubiquitin-dependent protein catabolic process), GO:0019773 (proteasome core complex, alpha-subunit complex), GO:0051603 (proteolysis involved in cellular protein catabolic process)
Niben101Scf11254g00005.1	MOS11	2.5	5' TTTGCGCTGTCGCTTCGGCTA 3' ------- |||||||||||| | ||||o| 3' CCTAAAACGCGACAGCAACGCCGGTATCGACT 5'		0	285	0	706	353	12.4815		238	1	2350	45.5909	sp|Q498U4|SARNP_RAT	SAP domain-containing ribonucleoprotein
Niben101Scf11560g00002.1		3.5	5' TAATTCCCGCCGAAACAGGGT 3' ----- -- || |||||||o||| ||||| 3' CTTCTTTTAGGGCGGTTTTTTCCCAGCTTTTT 5'		0	659	0	95	95	3.35905		157	1	36	0.698414	ref|WP_027650318.1|	amine oxidase [Salinispora pacifica]	IPR001613 (Flavin amine oxidase)	GO:0016491 (oxidoreductase activity), GO:0055114 (oxidation-reduction process)
Niben101Scf12941g01003.1	EF1A3	2.5	5' TAGAAAAGAAAAAAGAAGGCG 3' --------|||||||||| ||o|||||| 3' CTTCTTCTTTTCTTTCTTTTTCCGCTCTCTCG 5'		0	128	0.03	306	306	10.8197		47	1	681	13.2117	sp|Q2HJN6|EF1A3_OSCTI	Elongation factor 1-alpha 3	IPR004539 (Translation elongation factor EF1A, eukaryotic/archaeal), IPR009000 (Translation protein, beta-barrel domain), IPR009001 (Translation elongation factor EF1A/initiation factor IF2gamma, C-terminal), IPR027417 (P-loop containing nucleoside triphosphate hydrolase)	GO:0003746 (translation elongation factor activity), GO:0003924 (GTPase activity), GO:0005525 (GTP binding), GO:0005737 (cytoplasm), GO:0006414 (translational elongation)
Niben101Scf14627g00001.1	SMD2	3.5	5' TCTTTTTT-CTTTTCTAGTCAG 3' ------|||||||| ||||||o|||| 3' GGGAGAAAAAAGGAAAAGGTCAGAACCCTTAA 5'		0	228	0.05	12	12	0.424301		62	-1	26	0.50441	sp|Q3SZF8|SMD2_BOVIN	Small nuclear ribonucleoprotein Sm D2	IPR010920 (Like-Sm (LSM) domain), IPR027248 (Small nuclear ribonucleoprotein Sm D2)	GO:0008380 (RNA splicing), GO:0030532 (small nuclear ribonucleoprotein complex)
Niben101Scf15953g00008.1	TBC8B	2	5' TCACACCTGACCTCCTGACTA 3' -------- ||||| || |||||||||||| 3' ACGTAGTGTTGAATGGAGGACTGATTTACCAA 5'		0	2233	0	15	7.5	0.265188		28	1	181	3.51147	sp|Q0IIM8|TBC8B_HUMAN	TBC1 domain family member 8B	IPR000195 (Rab-GTPase-TBC domain)	GO:0005097 (Rab GTPase activator activity), GO:0032313 (regulation of Rab GTPase activity)
Niben101Scf30670g00007.1	DNAJ	4	5' CGAGGAAGGAAACCCGAAGAA 3' ------- | |||||| ||||||o||o | 3' CGTAG-TCCTTCGTTTGGGTTTTGTCGTATTA 5'		0	607	0.02	21	21	0.742527		211	-1	90	1.74603	sp|A7NS65|DNAJ_ROSCS	Chaperone protein DnaJ	IPR001080 (3Fe-4S ferredoxin), IPR001623 (DnaJ domain), IPR017896 (4Fe-4S ferredoxin-type, iron-sulphur binding domain)	GO:0005506 (iron ion binding), GO:0009055 (electron carrier activity), GO:0051536 (iron-sulfur cluster binding)
